# Supplementary material for: Reprogramming of Small Noncoding RNA Populations in Peripheral Blood Reveals Host Biomarkers for Latent and Active Mycobacterium tuberculosis Infection
Source: mBio. 2019 Dec 3;10(6):e01037-19. doi: 10.1128/mBio.01037-19 (PMC6890987; doi:10.1128/mBio.01037-19)
Supplement: TABLE S1 [file mBio.01037-19-st001.xlsx]

## Sheet: Table S1
Table S1 - Detailed characteristics of the study population.
Sample	Biological Groups	Age (years)	Sex	TST (mm)	TST result	st-IGRA (pg/mL)	lt-IGRA (pg/mL)	IGRA Result	TB consistent symptoms						CXR	AFB	Culture
									Cough	Hemoptysis	Fever	Weight loss	Dyspnea	Chest pain
ExC_1	ExC	36	Female	0	Neg	0	0	Neg	-	-	-	-	-	-	Normal	ND	ND
ExC_2		53	Male	4	Neg	0	0	Neg	-	-	-	-	-	-	Normal	ND	ND
ExC_3		32	Male	0	Neg	0	0	Neg	+	-	-	-	-	-	Normal	ND	ND
ExC_4		33	Female	0	Neg	0	38.5	Neg	+	-	-	-	-	-	Normal	ND	ND
ExC_5		18	Male	0	Neg	1	6	Neg	-	-	-	-	-	-	Normal	ND	ND
ExC_6		34	Female	0	Neg	0	19.5	Neg	-	-	-	-	-	-	Normal	ND	ND
ExC_7		60	Female	0	Neg	0	1.5	Neg	-	-	-	-	-	-	Normal	ND	ND
ExC_8		37	Male	4	Neg	0	0	Neg	-	-	-	-	-	-	Normal	ND	ND
ExC_9		19	Female	0	Neg	0	0	Neg	+	-	-	-	-	-	Normal	ND	ND
ExC_10		22	Female	0	Neg	0	1.5	Neg	-	-	-	-	-	-	Normal	ND	ND
ExC_11		58	Female	0	Neg	0	17	Neg	-	-	-	-	-	-	Normal	ND	ND
ExC_12		34	Female	0	Neg	1	7	Neg	-	-	-	-	-	-	Normal	ND	ND
ExC_13		39	Female	0	Neg	0	4	Neg	-	-	-	-	-	-	Normal	ND	ND
ExC_14		23	Male	0	Neg	0	0	Neg	+	-	-	-	-	-	Normal	ND	ND
LTBI_1	LTBI	63	Male	15	Pos	9.15	237	Pos	+	-	-	+	+	+	Parenchymal TB scar	-	-
LTBI_2		48	Female	15	Pos	20	546	Pos	-	-	-	-	-	-	Normal	ND	ND
LTBI_3		49	Female	16	Pos	25	2602	Pos	+	-	-	-	-	-	Normal	ND	ND
LTBI_4		40	Male	10	Pos	0	123	Pos	-	-	-	-	-	-	Calcified scar near the hilo	-	-
LTBI_5		43	Female	15	Pos	0	1003	Pos	+	-	-	-	-	-	Parenchymal TB scar	-	-
LTBI_6		38	Male	14	Pos	0	1239	Pos	-	-	-	-	-	-	Normal	ND	ND
LTBI_7		48	Female	15	Pos	0	124	Pos	-	-	-	-	-	-	Parenchymal TB scar	-	-
LTBI_8		68	Male	6	Pos	10	145	Pos	+	-	-	-	-	-	Basal parenchyma thickening	-	-
LTBI_9		45	Female	18	Pos	0	1043	Pos	+	-	-	-	-	-	Normal	ND	ND
LTBI_10		62	Male	15	Pos	8	576.1	Pos	-	-	-	-	-	-	Normal	ND	ND
LTBI_11		41	Male	7	Pos	20	115	Pos	-	-	-	-	-	-	Normal	ND	ND
LTBI_12		34	Female	10	Pos	0	477	Pos	+	-	-	+	-	+	Normal	ND	ND
LTBI_13		47	Female	15	Pos	30	625	Pos	-	-	-	-	-	-	Normal	ND	ND
LTBI_14		38	Female	13	Pos	0	121	Pos	-	-	-	-	-	-	Normal	ND	ND
LTBI_15		48	Female	20	Pos	43	672	Pos	-	-	-	-	-	-	Normal	ND	ND
LTBI_16		41	Male	5	Pos	3	171	Pos	-	-	-	-	-	+	Unspecific abnormalities	ND	ND
LTBI_17		46	Female	28	Pos	7	1138	Pos	-	-	-	-	+	-	Unspecific abnormalities	ND	ND
LTBI_18		59	Female	20	Pos	278	347	Pos	+	-	-	+	-	-	Unspecific abnormalities	ND	ND
LTBI_19		49	Female	17	Pos	27	100	Pos	-	-	-	-	-	-	Normal	ND	ND
LTBI_20		40	Female	12	Pos	14.2	281	Pos	-	-	-	-	-	-	Normal	ND	ND
LTBI_21		21	Female	15	Pos	30.34	100	Pos	-	-	-	-	-	-	Normal	ND	ND
LTBItt_1	LTBItt	36	Male	12	Pos	0	173	Pos	-	-	-	-	-	-	Normal	ND	ND
LTBItt_2		44	Female	5	Pos	0	133	Pos	-	-	-	-	-	-	Normal	ND	ND
LTBItt_3		43	Male	10	Pos	30	1092	Pos	-	-	-	-	-	-	Normal	ND	ND
LTBItt_4		29	Female	8	Pos	123	352	Pos	+	-	+	-	+	+	Normal	-	-
LTBItt_5		23	Male	8	Pos	24	44	Pos	-	-	-	-	-	-	Normal	ND	ND
LTBItt_6		56	Female	14	Pos	10	416	Pos	+	-	-	-	-	-	Unspecific abnormalities	ND	ND
TB_1	TB	28	Male	0	Neg	ND	ND	ND	-	-	+	+	+	+	Normal	-	+¥
TB_2		30	Female	12	Pos	ND	ND	ND	-	-	-	-	-	-	Cavitary TB	-	+
TB_3		55	Male	8	Pos	ND	ND	ND	+	-	+	+	-	+	Cavitary TB	+	+
TB_4		72	Male	8	Pos	ND	ND	ND	+	+	+	+	+	-	Nodules with 4-6 cm in the apical area, enfisema and swollen linfonodes	-	+
TB_5		49	Female	ND	ND	ND	ND	ND	+	-	+	+	-	-	Non-cavitary TB	+	+
TB_6		18	Male	8	Pos	ND	ND	ND	+	-	+	+	-	+	Cavitary TB	+	+
TB_7		65	Female	15	Pos	ND	ND	ND	+	-	-	+	-	-	Non-cavitary TB/ parenchymal TB scar	-	+
TB_8		59	Male	10	Pos	ND	ND	ND	-	-	-	-	-	-	Non-cavitary TB	+	+
The cut-off points for st-IGRA and lt-IGRA are 10 pg/mL and 100 pg/mL, respectively.¥ culture from the pleural tissue sample; + = present or positive; - = absent or negative; ND = not done.
