# Supplementary material for: Reprogramming of Small Noncoding RNA Populations in Peripheral Blood Reveals Host Biomarkers for Latent and Active Mycobacterium tuberculosis Infection
Source: mBio. 2019 Dec 3;10(6):e01037-19. doi: 10.1128/mBio.01037-19 (PMC6890987; doi:10.1128/mBio.01037-19)
Supplement: TABLE S2 [file mBio.01037-19-st002.xlsx]

## Sheet: Table S2
Table S2 - Number of downregulated vs. upregulated DE transcripts in the 6 pairwise analyses.
Pairwise comparison	miRNA		piRNA		snoRNA		All sncRNA (%)
	P-adj <0.05		P-adj <0.05		P-adj <0.05		P-adj <0.05
	LFC <-0.5	LFC >0.5	LFC <-0.5	LFC >0.5	LFC <-0.5	LFC >0.5	LFC <-0.5	LFC >0.5	Total
ExC vs LTBI	1	-	3	-	-	-	4	0	4
LTBItt vs LTBI	3 + 1 p-miRNA	3	6	1	3	-	9	4	17
LTBI-relateda (%)	4 (57.1)	3 (48.9)	6 (85.7)	1 (14.3)	3 (100)	-	13 (76.5)	4 (23.5)	17
ExC vs TB	16	3	-	6	-	-	16	9	24
LTBI vs TB	11	3	-	5	-	-	11	8	19
LTBItt vs TB	8	9	3	4	1	1	12	14	26
TB-relateda (%)	20 (57.1)	15 (42.9)	3 (27.3)	8 (72.3)	1 (50)	1 (50)	24 (50)	24 (50)	48
ExC vs LTBItt	-	1	-	-	-	-	-	1 (100)	1
a sncRNA species found in more than one pairwise comparison were only counted once (according to the Venn diagram in Figures 3A and 4A).
b Fold change (log2). ≤-0.5 = downregulated; ≥0.5 = upregulated.
