# Supplementary material for: Reprogramming of Small Noncoding RNA Populations in Peripheral Blood Reveals Host Biomarkers for Latent and Active Mycobacterium tuberculosis Infection
Source: mBio. 2019 Dec 3;10(6):e01037-19. doi: 10.1128/mBio.01037-19 (PMC6890987; doi:10.1128/mBio.01037-19)
Supplement: TABLE S5 [file mBio.01037-19-st005.xlsx]

## Sheet: Table S5
Table S5 – Results of biomarker evaluation using receiver operating characteristic (ROC) curve analysis. AUROC values, 95% confidence interval (95% CI) and asymptotic P-values for binary (pairwise) ROC analysis. A) 17 LTBI-related sncRNA (LTBI vs ExC or LTBItt); B) 48 TB-related sncRNA (TB vs LTBI, ExC or LTBItt). Potential biomarker candidates (as defined by a lower limit 95% CI > 0.50 and asymp…
A) LTBI-related
ExC vs LTBI
sncRNA	AUROC	95% CI		AUROC P-value		Lower limit of the 95% CI >0.50 and AUROC P-value <0.05
		Lower Limit	Upper Limit			sncRNA class	n	%
miR-409-3p	0.7415	0.55362	0.92937	0.01176		miRNA	1	33.3333
piR_017936	0.71769	0.5373	0.89807	0.01802		piRNA	2	66.6667
piR_019675	0.69728	0.50174	0.89282	0.048		snoRNA	0	0
piR_020490	0.70408	0.49398	0.91418	0.05693
piR_020381	0.68707	0.49253	0.88162	0.05947
piR_009059	0.68367	0.47153	0.89581	0.0897
p-miR-103	0.66667	0.4673	0.86603	0.10132
piR_020548	0.63265	0.43646	0.82885	0.18511
SNORA74A	0.62925	0.41718	0.84133	0.23227
miR-629-5p	0.61565	0.42342	0.80787	0.23835
miR-183-5p	0.58163	0.38645	0.77681	0.41237
miR-99b-5p	0.56803	0.36749	0.76856	0.50613
miR-4435	0.56463	0.34862	0.78063	0.55761
SNORD104	0.56122	0.35055	0.7719	0.56896
miR-4286	0.55782	0.35595	0.7597	0.57454
piR_019912	0.51361	0.31675	0.71046	0.89225
SNORD99	0.5102	0.30782	0.71259	0.92128
LTBI vs LTBItt
sncRNA	AUROC	95% CI		AUROC P-value		Lower limit of the 95% CI >0.50 and AUROC P-value <0.05
		Lower Limit	Upper Limit			sncRNA class	n	%
miR-4435	0.9127	0.73774	0.99529	<0.0001		miRNA	1	25
piR_009059	0.81746	0.63963	0.99529	0.00047		piRNA	1	25
SNORD104	0.83333	0.62256	0.99529	0.00194		snoRNA	2	50
SNORA74A	0.78571	0.51642	0.99529	0.03757
piR_017936	0.72222	0.45994	0.9845	0.09679
piR_020490	0.71429	0.445	0.98358	0.11885
miR-99b-5p	0.65079	0.42982	0.87177	0.18106
miR-629-5p	0.64286	0.42134	0.86438	0.20624
p-miR-103	0.6746	0.36698	0.98223	0.26595
piR_020381	0.65079	0.3724	0.92919	0.2884
miR-409-3p	0.59524	0.3303	0.86018	0.48109
piR_020548	0.61111	0.24667	0.97555	0.55013
piR_019675	0.57937	0.28316	0.87557	0.59948
miR-4286	0.56349	0.31195	0.81504	0.6208
miR-183-5p	0.52381	0.30576	0.74186	0.83054
SNORD99	0.52381	0.2388	0.80882	0.86994
piR_019912	0.50794	0.2664	0.74947	0.94865
B) TB-related
ExC vs TB
sncRNA	AUROC	95% CI		AUROC P-value		Lower limit of the 95% CI >0.50 and AUROC P-value <0.05
		Lower Limit	Upper Limit			sncRNA class	n	%
let-7a-5p	0.90179	0.77199	1	<0.0001		miRNA	14	77.7778
miR-196b-5p	0.88393	0.73719	1	<0.0001		piRNA	3	16.6667
miR-589-5p	0.91071	0.78613	1	<0.0001		snoRNA	1	5.55556
piR_018570	0.85714	0.6981	1	<0.0001
let-7f-5p	0.83929	0.66747	1	0.00011
let-7g-5p	0.83036	0.64449	1	0.00049
piR_003324	0.80357	0.60161	1	0.00322
SNORD104	0.79464	0.59698	0.99231	0.00348
miR-98-5p	0.79464	0.59167	1	0.00444
miR-155-5p	0.78571	0.58851	0.98292	0.00452
miR-15a-5p	0.80357	0.57767	1	0.00844
miR-454-3p	0.76786	0.55503	0.98069	0.01364
miR-126-5p	0.78571	0.54786	1	0.01856
piR_005019	0.76786	0.54351	0.9922	0.01928
let-7d-5p	0.76786	0.54074	0.99498	0.0208
miR-20a-5p	0.75893	0.53914	0.97871	0.02094
miR-26b-5p	0.78571	0.53049	1	0.02823
miR-126-3p	0.75893	0.51274	1	0.03927
let-7i-5p	0.70536	0.47965	0.93106	0.07454
miR-150-5p	0.71429	0.46591	0.96266	0.09085
piR_020541	0.6875	0.45792	0.91708	0.10944
let-7c-5p	0.6875	0.45316	0.92184	0.11683
miR-5690	0.67857	0.43095	0.92619	0.15753
miR-148a-5p	0.66964	0.41741	0.92188	0.18744
piR_020490	0.625	0.38363	0.86637	0.3101
SNORD14C	0.63393	0.37057	0.89729	0.3189
miR-106b-5p	0.625	0.37126	0.87874	0.33428
miR-4677-3p	0.625	0.34295	0.90705	0.38506
piR_009059	0.60714	0.35895	0.85533	0.39749
piR_001421	0.60714	0.34559	0.86869	0.42204
piR_020582	0.59821	0.33067	0.86576	0.47183
miR-10b-5p	0.58929	0.32098	0.85759	0.51426
miR-29b-3p	0.58929	0.31492	0.86365	0.52358
miR-192-5p	0.57143	0.30177	0.84109	0.60365
piR_019912	0.58036	0.25905	0.90167	0.62401
miR-99b-5p	0.57143	0.28084	0.86202	0.62997
miR-10a-5p	0.5625	0.27893	0.84607	0.66575
miR-93-3p	0.5625	0.27155	0.85345	0.67373
piR_017936	0.5625	0.26957	0.85543	0.67581
miR-151a-5p	0.55357	0.27125	0.83589	0.70996
miR-151a-3p	0.54464	0.26885	0.82044	0.75105
piR_020548	0.53571	0.267	0.80442	0.79448
miR-185-5p	0.52679	0.26734	0.78623	0.83964
let-7b-5p	0.52679	0.24123	0.81234	0.85413
miR-146b-5p	0.51786	0.24735	0.78836	0.89705
miR-4286	0.51786	0.20391	0.8318	0.91123
miR-15b-3p	0.50893	0.23953	0.77833	0.94821
miR-4732-5p	0.50893	0.22662	0.79123	0.95057
LTBI vs TB
sncRNA	AUROC	95% CI		AUROC P-value		Lower limit of the 95% CI >0.50 and AUROC P-value <0.05
		Lower Limit	Upper Limit			sncRNA class	n	%
let-7a-5p	0.85714	0.70098	1	<0.0001		miRNA	14	77.7778
miR-196b-5p	0.84524	0.67949	1	<0.0001		piRNA	3	16.6667
miR-155-5p	0.80357	0.63836	0.96878	0.00032		snoRNA	1	5.55556
SNORD104	0.80357	0.61996	0.98718	0.00119
miR-589-5p	0.7619	0.58315	0.94066	0.00408
miR-20a-5p	0.80357	0.58989	1	0.00536
miR-150-5p	0.77381	0.57202	0.97559	0.00782
let-7f-5p	0.77381	0.56416	0.98346	0.01048
let-7c-5p	0.7619	0.56106	0.96275	0.01059
let-7g-5p	0.77381	0.56212	0.9855	0.01124
miR-185-5p	0.75	0.55483	0.94517	0.01205
miR-126-3p	0.77381	0.55601	0.99161	0.01374
miR-148a-5p	0.7619	0.5424	0.98141	0.01936
piR_005019	0.72619	0.52259	0.92979	0.02945
piR_020541	0.72024	0.52188	0.9186	0.02954
let-7d-5p	0.74405	0.51827	0.96983	0.03413
piR_018570	0.70833	0.51447	0.9022	0.03519
miR-454-3p	0.73214	0.50316	0.96113	0.04692
piR_017936	0.70833	0.49393	0.92274	0.05685
miR-4732-5p	0.72024	0.49093	0.94955	0.05978
let-7i-5p	0.72024	0.48724	0.95324	0.06394
miR-5690	0.72619	0.48556	0.96682	0.06543
let-7b-5p	0.70833	0.4787	0.93796	0.07537
miR-126-5p	0.70833	0.46969	0.94698	0.08708
miR-15a-5p	0.70238	0.45963	0.94514	0.10226
miR-98-5p	0.70238	0.45477	0.94999	0.10916
miR-26b-5p	0.71429	0.45083	0.97774	0.11089
miR-106b-5p	0.69048	0.43776	0.9432	0.13961
piR_020490	0.69048	0.43622	0.94474	0.14203
piR_001421	0.66071	0.42567	0.89576	0.1802
piR_009059	0.67857	0.41006	0.94708	0.19242
miR-29b-3p	0.6369	0.42347	0.85034	0.20869
piR_020548	0.58929	0.33542	0.84316	0.49062
miR-151a-3p	0.57738	0.32789	0.82687	0.54326
piR_019912	0.57738	0.31297	0.84179	0.56625
piR_020582	0.57738	0.30526	0.8495	0.5773
SNORD14C	0.57143	0.32019	0.82267	0.57737
miR-4677-3p	0.56548	0.28126	0.84969	0.65161
miR-10b-5p	0.55952	0.29959	0.81945	0.65355
piR_003324	0.55357	0.31436	0.79278	0.66071
miR-10a-5p	0.54762	0.26901	0.82623	0.73763
miR-4286	0.54762	0.25419	0.84104	0.75043
miR-99b-5p	0.52976	0.2488	0.81073	0.83553
miR-93-3p	0.52381	0.23023	0.81739	0.87371
miR-146b-5p	0.51786	0.24669	0.78903	0.8973
miR-192-5p	0.50595	0.25813	0.75378	0.96245
miR-151a-5p	0.5	0.25372	0.74628	1
miR-15b-3p	0.5	0.24872	0.75128	1
LTBItt vs TB
sncRNA	AUROC	95% CI		AUROC P-value		Lower limit of the 95% CI >0.50 and AUROC P-value <0.05
		Lower Limit	Upper Limit			sncRNA class	n	%
let-7a-5p	1	1	1	<0.0001		miRNA	17	89.4737
miR-185-5p	1	1	1	<0.0001		piRNA	1	5.26316
miR-155-5p	0.97917	0.92142	1	<0.0001		snoRNA	1	5.26316
miR-196b-5p	0.91667	0.76799	1	<0.0001
SNORD104	0.95833	0.86171	1	<0.0001
piR_005019	0.875	0.6793	1	0.00017
let-7d-5p	0.85417	0.64872	1	0.00073
let-7c-5p	0.85417	0.63223	1	0.00176
let-7g-5p	0.85417	0.6318	1	0.0018
miR-4732-5p	0.85417	0.6318	1	0.0018
let-7f-5p	0.83333	0.60401	1	0.00439
miR-29b-3p	0.83333	0.59624	1	0.00586
let-7i-5p	0.8125	0.57005	1	0.01153
miR-150-5p	0.8125	0.56926	1	0.0118
miR-589-5p	0.79167	0.54667	1	0.01963
miR-20a-5p	0.8125	0.54787	1	0.02064
miR-126-5p	0.79167	0.52578	1	0.03155
miR-15a-5p	0.79167	0.52578	1	0.03155
miR-454-3p	0.79167	0.51046	1	0.04207
miR-98-5p	0.77083	0.4984	1	0.05136
miR-126-3p	0.77083	0.49013	1	0.05861
miR-5690	0.75	0.46576	1	0.08473
miR-192-5p	0.75	0.45362	1	0.09828
miR-26b-5p	0.75	0.42923	1	0.12663
let-7b-5p	0.70833	0.41453	1	0.16459
miR-10b-5p	0.70833	0.39054	1	0.19883
piR_018570	0.6875	0.36451	1	0.25522
SNORD14C	0.66667	0.35159	0.98175	0.29985
piR_020541	0.66667	0.34235	0.99099	0.31383
miR-146b-5p	0.66667	0.33595	0.99739	0.32329
miR-15b-3p	0.66667	0.33422	0.99911	0.3258
miR-93-3p	0.64583	0.3309	0.96076	0.36409
miR-151a-5p	0.625	0.29805	0.95195	0.45366
miR-151a-3p	0.60417	0.27388	0.93445	0.53648
piR_009059	0.60417	0.26393	0.9444	0.54846
piR_019912	0.60417	0.25291	0.95542	0.56108
piR_020582	0.58333	0.25609	0.91058	0.6177
miR-106b-5p	0.58333	0.25493	0.91174	0.61895
miR-4677-3p	0.58333	0.25204	0.91463	0.62201
miR-99b-5p	0.58333	0.23549	0.93118	0.63868
miR-4286	0.58333	0.23412	0.93255	0.63999
piR_020548	0.58333	0.21785	0.94881	0.65495
piR_020490	0.58333	0.21759	0.94907	0.65518
piR_003324	0.5625	0.23395	0.89105	0.70927
miR-148a-5p	0.5625	0.23049	0.89451	0.71216
miR-10a-5p	0.5625	0.22906	0.89594	0.71334
piR_017936	0.5625	0.21451	0.91049	0.72482
piR_001421	0.54167	0.20837	0.87497	0.80644
