# Supplementary material for: Reprogramming of Small Noncoding RNA Populations in Peripheral Blood Reveals Host Biomarkers for Latent and Active Mycobacterium tuberculosis Infection
Source: mBio. 2019 Dec 3;10(6):e01037-19. doi: 10.1128/mBio.01037-19 (PMC6890987; doi:10.1128/mBio.01037-19)
Supplement: TABLE S4 [file mBio.01037-19-st004.xlsx]

## Sheet: Table S4
Table S4 - Gene set enrichment analysis performed with the 7 miRNA (miR-99b-5p, miR-183-5p, miR-185-5p, miR-409-3p, miR-629-5p, miR-4286 and miR-4435) DE in pairwise comparions between LTBItt vs ExC and LTBI.
Category	Subcategory	P-value	miRNAs
Pathways (miRWalk)	hsa04630 Jak STAT signaling pathway	0.029	hsa-miR-183-5p; hsa-miR-185-5p; hsa-miR-409-3p
Pathways (miRWalk)	hsa04660 T cell receptor signaling pathway	0.029	hsa-miR-183-5p; hsa-miR-185-5p; hsa-miR-409-3p
Pathways (miRWalk)	WP15 selenium	0.029	hsa-miR-183-5p; hsa-miR-185-5p; hsa-miR-409-3p
Pathways (miRWalk)	P00013 Cell cycle	0.048	hsa-miR-183-5p; hsa-miR-185-5p
Pathways (miRWalk)	P00021 FGF signaling pathway	0.048	hsa-miR-183-5p; hsa-miR-185-5p
Pathways (miRWalk)	P04393 Ras Pathway	0.048	hsa-miR-183-5p; hsa-miR-185-5p
Pathways (miRWalk)	WP185 Integrin mediated cell adhesion	0.048	hsa-miR-183-5p; hsa-miR-185-5p
Pathways (miRWalk)	WP35 G Protein Signaling Pathways	0.048	hsa-miR-183-5p; hsa-miR-185-5p
Pathways (miRWalk)	WP411 mRNA processing	0.048	hsa-miR-183-5p; hsa-miR-185-5p
Pathways (miRWalk)	hsa00970 Aminoacyl tRNA biosynthesis	0.048	hsa-miR-183-5p; hsa-miR-185-5p
Pathways (miRWalk)	hsa03410 Base excision repair	0.048	hsa-miR-183-5p; hsa-miR-185-5p
Pathways (miRWalk)	hsa04142 Lysosome	0.048	hsa-miR-183-5p; hsa-miR-185-5p
Pathways (miRWalk)	hsa04146 Peroxisome	0.048	hsa-miR-183-5p; hsa-miR-185-5p
Pathways (miRWalk)	WP1545 miRNAs involved in DDR	0.048	hsa-miR-183-5p; hsa-miR-185-5p
Pathways (miRWalk)	WP710 DNA damage response only ATM dependent	0.048	hsa-miR-183-5p; hsa-miR-185-5p
Pathways (miRWalk)	P00049 Parkinson disease	0.048	hsa-miR-183-5p; hsa-miR-185-5p
Pathways (miRWalk)	WP1559 TFs Regulate miRNAs related to cardiac hypertrophy	0.048	hsa-miR-183-5p; hsa-miR-185-5p
Pathways (miRWalk)	WP262 EBV LMP1 signaling	0.048	hsa-miR-183-5p; hsa-miR-185-5p
Pathways (miRWalk)	hsa05120 Epithelial cell signaling in Helicobacter pylori infection	0.048	hsa-miR-183-5p; hsa-miR-185-5p
Pathways (miRWalk)	hsa05210 Colorectal cancer	0.048	hsa-miR-183-5p; hsa-miR-185-5p
Pathways (miRWalk)	hsa05211 Renal cell carcinoma	0.048	hsa-miR-183-5p; hsa-miR-185-5p
Pathways (miRWalk)	hsa05212 Pancreatic cancer	0.048	hsa-miR-183-5p; hsa-miR-185-5p
Pathways (miRWalk)	hsa05213 Endometrial cancer	0.048	hsa-miR-183-5p; hsa-miR-185-5p
Pathways (miRWalk)	hsa05218 Melanoma	0.048	hsa-miR-183-5p; hsa-miR-185-5p
Pathways (miRWalk)	hsa05220 Chronic myeloid leukemia	0.048	hsa-miR-183-5p; hsa-miR-185-5p
Pathways (miRWalk)	hsa05222 Small cell lung cancer	0.048	hsa-miR-183-5p; hsa-miR-185-5p
Pathways (miRWalk)	hsa05223 Non small cell lung cancer	0.048	hsa-miR-183-5p; hsa-miR-185-5p
Pathways (miRWalk)	P00005 Angiogenesis	0.048	hsa-miR-183-5p; hsa-miR-185-5p
Pathways (miRWalk)	WP474 Endochondral Ossification	0.048	hsa-miR-183-5p; hsa-miR-185-5p
Pathways (miRWalk)	WP702 metapathway biotransformation	0.048	hsa-miR-183-5p; hsa-miR-185-5p
Pathways (miRWalk)	hsa04114 Oocyte meiosis	0.048	hsa-miR-183-5p; hsa-miR-185-5p
Pathways (miRWalk)	hsa04310 Wnt signaling pathway	0.048	hsa-miR-183-5p; hsa-miR-185-5p
Pathways (miRWalk)	hsa04340 Hedgehog signaling pathway	0.048	hsa-miR-183-5p; hsa-miR-185-5p
Pathways (miRWalk)	hsa04360 Axon guidance	0.048	hsa-miR-183-5p; hsa-miR-185-5p
Pathways (miRWalk)	hsa04370 VEGF signaling pathway	0.048	hsa-miR-183-5p; hsa-miR-185-5p
Pathways (miRWalk)	hsa04540 Gap junction	0.048	hsa-miR-183-5p; hsa-miR-185-5p
Pathways (miRWalk)	hsa04640 Hematopoietic cell lineage	0.048	hsa-miR-183-5p; hsa-miR-185-5p
Pathways (miRWalk)	hsa04720 Long term potentiation	0.048	hsa-miR-183-5p; hsa-miR-185-5p
Pathways (miRWalk)	hsa04722 Neurotrophin signaling pathway	0.048	hsa-miR-183-5p; hsa-miR-185-5p
Pathways (miRWalk)	hsa04914 Progesterone mediated oocyte maturation	0.048	hsa-miR-183-5p; hsa-miR-185-5p
Pathways (miRWalk)	P00006 Apoptosis signaling pathway	0.048	hsa-miR-183-5p; hsa-miR-185-5p
Pathways (miRWalk)	P00048 PI3 kinase pathway	0.048	hsa-miR-183-5p; hsa-miR-185-5p
Pathways (miRWalk)	P00057 Wnt signaling pathway	0.048	hsa-miR-183-5p; hsa-miR-185-5p
Pathways (miRWalk)	P00059 p53 pathway	0.048	hsa-miR-183-5p; hsa-miR-185-5p
Pathways (miRWalk)	WP127 IL 5 signaling pathway	0.048	hsa-miR-183-5p; hsa-miR-185-5p
Pathways (miRWalk)	WP195 IL 1 signaling pathway	0.048	hsa-miR-183-5p; hsa-miR-185-5p
Pathways (miRWalk)	WP205 IL 7 signaling pathway	0.048	hsa-miR-183-5p; hsa-miR-185-5p
Pathways (miRWalk)	WP231 TNF alpha Signaling Pathway	0.048	hsa-miR-183-5p; hsa-miR-185-5p
Pathways (miRWalk)	WP23 B Cell Receptor Signaling Pathway	0.048	hsa-miR-183-5p; hsa-miR-185-5p
Pathways (miRWalk)	WP254 Apoptosis	0.048	hsa-miR-183-5p; hsa-miR-185-5p
Pathways (miRWalk)	WP286 IL 3 Signaling Pathway	0.048	hsa-miR-183-5p; hsa-miR-185-5p
Pathways (miRWalk)	WP304 Kit receptor signaling pathway	0.048	hsa-miR-183-5p; hsa-miR-185-5p
Pathways (miRWalk)	WP364 IL 6 signaling pathway	0.048	hsa-miR-183-5p; hsa-miR-185-5p
Pathways (miRWalk)	WP382 MAPK signaling pathway	0.048	hsa-miR-183-5p; hsa-miR-185-5p
Pathways (miRWalk)	WP395 IL 4 signaling pathway	0.048	hsa-miR-183-5p; hsa-miR-185-5p
Pathways (miRWalk)	WP49 IL 2 Signaling pathway	0.048	hsa-miR-183-5p; hsa-miR-185-5p
Pathways (miRWalk)	WP69 TCR Signaling Pathway	0.048	hsa-miR-183-5p; hsa-miR-185-5p
Pathways (miRWalk)	hsa04010 MAPK signaling pathway	0.048	hsa-miR-183-5p; hsa-miR-185-5p
Pathways (miRWalk)	hsa04210 Apoptosis	0.048	hsa-miR-183-5p; hsa-miR-185-5p
Pathways (miRWalk)	hsa04612 Antigen processing and presentation	0.048	hsa-miR-183-5p; hsa-miR-185-5p
Pathways (miRWalk)	hsa04621 NOD like receptor signaling pathway	0.048	hsa-miR-183-5p; hsa-miR-185-5p
Pathways (miRWalk)	hsa04662 B cell receptor signaling pathway	0.048	hsa-miR-183-5p; hsa-miR-185-5p
Pathways (miRWalk)	P00033 Insulin IGF pathway protein kinase B signaling cascade	0.048	hsa-miR-183-5p; hsa-miR-185-5p
Pathways (miRWalk)	P02745 Glutamine glutamate conversion	0.048	hsa-miR-183-5p; hsa-miR-185-5p
Pathways (miRWalk)	hsa00250 Alanine aspartate and glutamate metabolism	0.048	hsa-miR-183-5p; hsa-miR-185-5p
Pathways (miRWalk)	hsa00480 Glutathione metabolism	0.048	hsa-miR-183-5p; hsa-miR-185-5p
Pathways (miRWalk)	hsa00910 Nitrogen metabolism	0.048	hsa-miR-183-5p; hsa-miR-185-5p
Pathways (miRWalk)	WP430 Statin Pathway	0.048	hsa-miR-183-5p; hsa-miR-185-5p
