# Supplementary material for: Reprogramming of Small Noncoding RNA Populations in Peripheral Blood Reveals Host Biomarkers for Latent and Active Mycobacterium tuberculosis Infection
Source: mBio. 2019 Dec 3;10(6):e01037-19. doi: 10.1128/mBio.01037-19 (PMC6890987; doi:10.1128/mBio.01037-19)
Supplement: TABLE S3 [file mBio.01037-19-st003.xlsx]

## Sheet: Table S3
Table S3 - Gene set enrichment analysis performed with the set of 35 miRNA DE in pairwise comparions between TB and the other 3 diagnostic groups.
Category	Subcategory	P-value	miRNA set
Pathways (miRWalk)	hsa01100 Metabolic pathways	2.72744e-05	hsa-let-7a-5p; hsa-let-7b-5p; hsa-let-7c-5p; hsa-let-7d-5p; hsa-let-7f-5p; hsa-let-7g-5p; hsa-let-7i-5p; hsa-miR-106b-5p; hsa-miR-10a-5p; hsa-miR-10b-5p; hsa-miR-126-3p; hsa-miR-126-5p; hsa-miR-146b-5p; hsa-miR-148a-5p; hsa-miR-151a-3p; hsa-miR-151a-5p; hsa-miR-155-5p; hsa-miR-15a-5p; hsa-miR-185-5p; hsa-miR-192-5p; hsa-miR-196b-5p; hsa-miR-20a-5p; hsa-miR-26b-5p; hsa-miR-29b-3p; hsa-miR-454-3p; …
Pathways (miRWalk)	hsa04060 Cytokine cytokine receptor interaction	2.72744e-05	hsa-let-7a-5p; hsa-let-7b-5p; hsa-let-7c-5p; hsa-let-7d-5p; hsa-let-7f-5p; hsa-let-7g-5p; hsa-let-7i-5p; hsa-miR-106b-5p; hsa-miR-10a-5p; hsa-miR-10b-5p; hsa-miR-126-3p; hsa-miR-126-5p; hsa-miR-146b-5p; hsa-miR-150-5p; hsa-miR-151a-5p; hsa-miR-155-5p; hsa-miR-15a-5p; hsa-miR-185-5p; hsa-miR-192-5p; hsa-miR-20a-5p; hsa-miR-26b-5p; hsa-miR-29b-3p; hsa-miR-93-3p; hsa-miR-98-5p
Pathways (miRWalk)	WP1545 miRNAs involved in DDR	5.23253e-05	hsa-let-7a-5p; hsa-let-7b-5p; hsa-let-7c-5p; hsa-let-7d-5p; hsa-let-7f-5p; hsa-let-7g-5p; hsa-let-7i-5p; hsa-miR-106b-5p; hsa-miR-10a-5p; hsa-miR-10b-5p; hsa-miR-126-3p; hsa-miR-146b-5p; hsa-miR-150-5p; hsa-miR-151a-3p; hsa-miR-155-5p; hsa-miR-15a-5p; hsa-miR-185-5p; hsa-miR-192-5p; hsa-miR-20a-5p; hsa-miR-26b-5p; hsa-miR-29b-3p; hsa-miR-454-3p; hsa-miR-98-5p
Pathways (miRWalk)	WP382 MAPK signaling pathway	5.23253e-05	hsa-let-7a-5p; hsa-let-7b-5p; hsa-let-7c-5p; hsa-let-7d-5p; hsa-let-7f-5p; hsa-let-7g-5p; hsa-miR-106b-5p; hsa-miR-10a-5p; hsa-miR-10b-5p; hsa-miR-126-3p; hsa-miR-126-5p; hsa-miR-146b-5p; hsa-miR-150-5p; hsa-miR-151a-3p; hsa-miR-151a-5p; hsa-miR-155-5p; hsa-miR-15a-5p; hsa-miR-185-5p; hsa-miR-192-5p; hsa-miR-196b-5p; hsa-miR-20a-5p; hsa-miR-26b-5p; hsa-miR-29b-3p; hsa-miR-454-3p; hsa-miR-93-3p; h…
Pathways (miRWalk)	hsa04350 TGF beta signaling pathway	5.23253e-05	hsa-let-7a-5p; hsa-let-7b-5p; hsa-let-7c-5p; hsa-let-7d-5p; hsa-let-7f-5p; hsa-let-7g-5p; hsa-miR-106b-5p; hsa-miR-10a-5p; hsa-miR-10b-5p; hsa-miR-146b-5p; hsa-miR-150-5p; hsa-miR-151a-5p; hsa-miR-155-5p; hsa-miR-15a-5p; hsa-miR-185-5p; hsa-miR-192-5p; hsa-miR-20a-5p; hsa-miR-26b-5p; hsa-miR-29b-3p; hsa-miR-454-3p; hsa-miR-93-3p; hsa-miR-98-5p; hsa-miR-99b-5p
Pathways (miRWalk)	hsa04630 Jak STAT signaling pathway	5.23253e-05	hsa-let-7a-5p; hsa-let-7b-5p; hsa-let-7c-5p; hsa-let-7d-5p; hsa-let-7f-5p; hsa-let-7g-5p; hsa-let-7i-5p; hsa-miR-106b-5p; hsa-miR-10a-5p; hsa-miR-10b-5p; hsa-miR-126-3p; hsa-miR-146b-5p; hsa-miR-150-5p; hsa-miR-151a-5p; hsa-miR-155-5p; hsa-miR-15a-5p; hsa-miR-185-5p; hsa-miR-192-5p; hsa-miR-20a-5p; hsa-miR-26b-5p; hsa-miR-29b-3p; hsa-miR-93-3p; hsa-miR-98-5p
Pathways (miRWalk)	hsa04664 Fc epsilon RI signaling pathway	5.23253e-05	hsa-let-7a-5p; hsa-let-7b-5p; hsa-let-7c-5p; hsa-let-7d-5p; hsa-let-7f-5p; hsa-let-7g-5p; hsa-let-7i-5p; hsa-miR-106b-5p; hsa-miR-10a-5p; hsa-miR-10b-5p; hsa-miR-126-3p; hsa-miR-146b-5p; hsa-miR-155-5p; hsa-miR-15a-5p; hsa-miR-185-5p; hsa-miR-192-5p; hsa-miR-20a-5p; hsa-miR-26b-5p; hsa-miR-93-3p; hsa-miR-98-5p
Pathways (miRWalk)	hsa04910 Insulin signaling pathway	5.23253e-05	hsa-let-7a-5p; hsa-let-7b-5p; hsa-let-7c-5p; hsa-let-7d-5p; hsa-let-7g-5p; hsa-let-7i-5p; hsa-miR-106b-5p; hsa-miR-10a-5p; hsa-miR-10b-5p; hsa-miR-126-3p; hsa-miR-146b-5p; hsa-miR-151a-3p; hsa-miR-155-5p; hsa-miR-15a-5p; hsa-miR-15b-3p; hsa-miR-185-5p; hsa-miR-192-5p; hsa-miR-196b-5p; hsa-miR-20a-5p; hsa-miR-26b-5p; hsa-miR-29b-3p; hsa-miR-93-3p; hsa-miR-98-5p; hsa-miR-99b-5p
Pathways (miRWalk)	WP179 Cell cycle	5.26516e-05	hsa-let-7a-5p; hsa-let-7b-5p; hsa-let-7c-5p; hsa-let-7d-5p; hsa-let-7f-5p; hsa-let-7g-5p; hsa-let-7i-5p; hsa-miR-106b-5p; hsa-miR-10a-5p; hsa-miR-10b-5p; hsa-miR-126-3p; hsa-miR-146b-5p; hsa-miR-150-5p; hsa-miR-151a-3p; hsa-miR-151a-5p; hsa-miR-155-5p; hsa-miR-15a-5p; hsa-miR-185-5p; hsa-miR-192-5p; hsa-miR-196b-5p; hsa-miR-20a-5p; hsa-miR-26b-5p; hsa-miR-29b-3p; hsa-miR-454-3p; hsa-miR-93-3p; hs…
Pathways (miRWalk)	WP400 p38 MAPK Signaling Pathway	5.26516e-05	hsa-let-7a-5p; hsa-let-7b-5p; hsa-let-7c-5p; hsa-let-7d-5p; hsa-let-7f-5p; hsa-let-7g-5p; hsa-miR-106b-5p; hsa-miR-10a-5p; hsa-miR-146b-5p; hsa-miR-155-5p; hsa-miR-15a-5p; hsa-miR-185-5p; hsa-miR-192-5p; hsa-miR-20a-5p; hsa-miR-26b-5p; hsa-miR-29b-3p; hsa-miR-93-3p; hsa-miR-98-5p
Pathways (miRWalk)	P00004 Alzheimer disease presenilin pathway	0.000100416	hsa-let-7a-5p; hsa-let-7b-5p; hsa-let-7c-5p; hsa-let-7d-5p; hsa-miR-106b-5p; hsa-miR-10a-5p; hsa-miR-10b-5p; hsa-miR-126-3p; hsa-miR-126-5p; hsa-miR-146b-5p; hsa-miR-150-5p; hsa-miR-155-5p; hsa-miR-15a-5p; hsa-miR-185-5p; hsa-miR-192-5p; hsa-miR-20a-5p; hsa-miR-26b-5p; hsa-miR-29b-3p; hsa-miR-454-3p; hsa-miR-93-3p; hsa-miR-98-5p; hsa-miR-99b-5p
Pathways (miRWalk)	P00036 Interleukin signaling pathway	0.000100416	hsa-let-7a-5p; hsa-let-7b-5p; hsa-let-7c-5p; hsa-let-7d-5p; hsa-let-7f-5p; hsa-let-7g-5p; hsa-let-7i-5p; hsa-miR-106b-5p; hsa-miR-10a-5p; hsa-miR-10b-5p; hsa-miR-126-3p; hsa-miR-146b-5p; hsa-miR-151a-3p; hsa-miR-155-5p; hsa-miR-15a-5p; hsa-miR-185-5p; hsa-miR-192-5p; hsa-miR-20a-5p; hsa-miR-26b-5p; hsa-miR-29b-3p; hsa-miR-93-3p; hsa-miR-98-5p; hsa-miR-99b-5p
Pathways (miRWalk)	WP45 G1 to S cell cycle control	0.000140247	hsa-let-7a-5p; hsa-let-7b-5p; hsa-let-7c-5p; hsa-let-7f-5p; hsa-let-7g-5p; hsa-let-7i-5p; hsa-miR-106b-5p; hsa-miR-10a-5p; hsa-miR-10b-5p; hsa-miR-126-3p; hsa-miR-146b-5p; hsa-miR-150-5p; hsa-miR-151a-3p; hsa-miR-151a-5p; hsa-miR-155-5p; hsa-miR-15a-5p; hsa-miR-185-5p; hsa-miR-192-5p; hsa-miR-20a-5p; hsa-miR-26b-5p; hsa-miR-29b-3p; hsa-miR-454-3p; hsa-miR-93-3p; hsa-miR-98-5p; hsa-miR-99b-5p
Pathways (miRWalk)	WP707 DNA damage response	0.000140247	hsa-let-7a-5p; hsa-let-7b-5p; hsa-let-7c-5p; hsa-let-7d-5p; hsa-let-7f-5p; hsa-let-7g-5p; hsa-let-7i-5p; hsa-miR-106b-5p; hsa-miR-10a-5p; hsa-miR-10b-5p; hsa-miR-126-3p; hsa-miR-146b-5p; hsa-miR-150-5p; hsa-miR-151a-3p; hsa-miR-155-5p; hsa-miR-15a-5p; hsa-miR-185-5p; hsa-miR-192-5p; hsa-miR-20a-5p; hsa-miR-26b-5p; hsa-miR-29b-3p; hsa-miR-454-3p; hsa-miR-93-3p; hsa-miR-98-5p; hsa-miR-99b-5p
Pathways (miRWalk)	hsa04010 MAPK signaling pathway	0.000140247	hsa-let-7a-5p; hsa-let-7b-5p; hsa-let-7c-5p; hsa-let-7d-5p; hsa-let-7f-5p; hsa-let-7g-5p; hsa-miR-106b-5p; hsa-miR-10a-5p; hsa-miR-10b-5p; hsa-miR-126-3p; hsa-miR-126-5p; hsa-miR-146b-5p; hsa-miR-150-5p; hsa-miR-151a-3p; hsa-miR-151a-5p; hsa-miR-155-5p; hsa-miR-15a-5p; hsa-miR-185-5p; hsa-miR-192-5p; hsa-miR-196b-5p; hsa-miR-20a-5p; hsa-miR-26b-5p; hsa-miR-29b-3p; hsa-miR-454-3p; hsa-miR-93-3p; h…
Pathways (miRWalk)	hsa04110 Cell cycle	0.000140247	hsa-let-7a-5p; hsa-let-7b-5p; hsa-let-7c-5p; hsa-let-7d-5p; hsa-let-7f-5p; hsa-let-7g-5p; hsa-let-7i-5p; hsa-miR-106b-5p; hsa-miR-10a-5p; hsa-miR-10b-5p; hsa-miR-126-3p; hsa-miR-146b-5p; hsa-miR-150-5p; hsa-miR-151a-3p; hsa-miR-151a-5p; hsa-miR-155-5p; hsa-miR-15a-5p; hsa-miR-185-5p; hsa-miR-192-5p; hsa-miR-196b-5p; hsa-miR-20a-5p; hsa-miR-26b-5p; hsa-miR-29b-3p; hsa-miR-454-3p; hsa-miR-93-3p; hs…
Pathways (miRWalk)	hsa04062 Chemokine signaling pathway	0.000173464	hsa-let-7a-5p; hsa-let-7b-5p; hsa-let-7c-5p; hsa-let-7d-5p; hsa-let-7g-5p; hsa-miR-106b-5p; hsa-miR-10a-5p; hsa-miR-10b-5p; hsa-miR-126-3p; hsa-miR-126-5p; hsa-miR-146b-5p; hsa-miR-150-5p; hsa-miR-151a-3p; hsa-miR-155-5p; hsa-miR-15a-5p; hsa-miR-185-5p; hsa-miR-192-5p; hsa-miR-196b-5p; hsa-miR-20a-5p; hsa-miR-26b-5p; hsa-miR-29b-3p; hsa-miR-93-3p; hsa-miR-98-5p
Pathways (miRWalk)	WP254 Apoptosis	0.000198496	hsa-let-7a-5p; hsa-let-7b-5p; hsa-let-7c-5p; hsa-let-7d-5p; hsa-let-7f-5p; hsa-let-7g-5p; hsa-miR-106b-5p; hsa-miR-10a-5p; hsa-miR-10b-5p; hsa-miR-146b-5p; hsa-miR-150-5p; hsa-miR-151a-3p; hsa-miR-155-5p; hsa-miR-15a-5p; hsa-miR-185-5p; hsa-miR-192-5p; hsa-miR-196b-5p; hsa-miR-20a-5p; hsa-miR-26b-5p; hsa-miR-29b-3p; hsa-miR-454-3p; hsa-miR-93-3p; hsa-miR-98-5p
Pathways (miRWalk)	hsa04210 Apoptosis	0.000224459	hsa-let-7a-5p; hsa-let-7b-5p; hsa-let-7c-5p; hsa-let-7g-5p; hsa-miR-106b-5p; hsa-miR-10b-5p; hsa-miR-126-3p; hsa-miR-146b-5p; hsa-miR-150-5p; hsa-miR-151a-3p; hsa-miR-155-5p; hsa-miR-15a-5p; hsa-miR-185-5p; hsa-miR-192-5p; hsa-miR-196b-5p; hsa-miR-20a-5p; hsa-miR-26b-5p; hsa-miR-29b-3p; hsa-miR-454-3p; hsa-miR-93-3p; hsa-miR-98-5p
Pathways (miRWalk)	WP395 IL 4 signaling pathway	0.000272019	hsa-let-7a-5p; hsa-let-7b-5p; hsa-let-7i-5p; hsa-miR-106b-5p; hsa-miR-10a-5p; hsa-miR-10b-5p; hsa-miR-126-3p; hsa-miR-146b-5p; hsa-miR-150-5p; hsa-miR-151a-3p; hsa-miR-155-5p; hsa-miR-15a-5p; hsa-miR-185-5p; hsa-miR-192-5p; hsa-miR-20a-5p; hsa-miR-26b-5p; hsa-miR-29b-3p; hsa-miR-93-3p; hsa-miR-98-5p
Pathways (miRWalk)	P00059 p53 pathway	0.000293992	hsa-let-7a-5p; hsa-let-7b-5p; hsa-let-7c-5p; hsa-let-7d-5p; hsa-let-7f-5p; hsa-let-7g-5p; hsa-let-7i-5p; hsa-miR-106b-5p; hsa-miR-10a-5p; hsa-miR-10b-5p; hsa-miR-126-3p; hsa-miR-146b-5p; hsa-miR-150-5p; hsa-miR-151a-3p; hsa-miR-155-5p; hsa-miR-15a-5p; hsa-miR-185-5p; hsa-miR-192-5p; hsa-miR-20a-5p; hsa-miR-26b-5p; hsa-miR-29b-3p; hsa-miR-454-3p; hsa-miR-93-3p; hsa-miR-98-5p
Pathways (miRWalk)	hsa00010 Glycolysis Gluconeogenesis	0.000293992	hsa-let-7a-5p; hsa-let-7b-5p; hsa-let-7c-5p; hsa-let-7f-5p; hsa-miR-106b-5p; hsa-miR-10a-5p; hsa-miR-10b-5p; hsa-miR-155-5p; hsa-miR-15a-5p; hsa-miR-185-5p; hsa-miR-192-5p; hsa-miR-196b-5p; hsa-miR-20a-5p; hsa-miR-26b-5p; hsa-miR-589-5p; hsa-miR-93-3p; hsa-miR-98-5p; hsa-miR-99b-5p
Pathways (miRWalk)	hsa04310 Wnt signaling pathway	0.000293992	hsa-let-7a-5p; hsa-let-7b-5p; hsa-let-7c-5p; hsa-let-7f-5p; hsa-let-7g-5p; hsa-miR-106b-5p; hsa-miR-10a-5p; hsa-miR-10b-5p; hsa-miR-126-3p; hsa-miR-126-5p; hsa-miR-146b-5p; hsa-miR-150-5p; hsa-miR-151a-5p; hsa-miR-155-5p; hsa-miR-15a-5p; hsa-miR-185-5p; hsa-miR-192-5p; hsa-miR-196b-5p; hsa-miR-20a-5p; hsa-miR-26b-5p; hsa-miR-29b-3p; hsa-miR-454-3p; hsa-miR-98-5p
Pathways (miRWalk)	hsa04912 GnRH signaling pathway	0.000293992	hsa-let-7a-5p; hsa-let-7b-5p; hsa-let-7c-5p; hsa-let-7d-5p; hsa-let-7g-5p; hsa-miR-106b-5p; hsa-miR-10a-5p; hsa-miR-126-3p; hsa-miR-146b-5p; hsa-miR-155-5p; hsa-miR-15a-5p; hsa-miR-185-5p; hsa-miR-192-5p; hsa-miR-196b-5p; hsa-miR-20a-5p; hsa-miR-26b-5p; hsa-miR-29b-3p; hsa-miR-93-3p; hsa-miR-98-5p
Pathways (miRWalk)	hsa05221 Acute myeloid leukemia	0.000293992	hsa-let-7a-5p; hsa-let-7b-5p; hsa-let-7c-5p; hsa-let-7f-5p; hsa-let-7g-5p; hsa-miR-106b-5p; hsa-miR-10b-5p; hsa-miR-126-3p; hsa-miR-146b-5p; hsa-miR-150-5p; hsa-miR-151a-3p; hsa-miR-155-5p; hsa-miR-15a-5p; hsa-miR-185-5p; hsa-miR-192-5p; hsa-miR-20a-5p; hsa-miR-26b-5p; hsa-miR-93-3p; hsa-miR-98-5p; hsa-miR-99b-5p
Pathways (miRWalk)	P00034 Integrin signalling pathway	0.000311082	hsa-let-7a-5p; hsa-let-7b-5p; hsa-let-7c-5p; hsa-let-7g-5p; hsa-let-7i-5p; hsa-miR-106b-5p; hsa-miR-10a-5p; hsa-miR-10b-5p; hsa-miR-126-3p; hsa-miR-146b-5p; hsa-miR-155-5p; hsa-miR-15a-5p; hsa-miR-15b-3p; hsa-miR-185-5p; hsa-miR-192-5p; hsa-miR-196b-5p; hsa-miR-20a-5p; hsa-miR-26b-5p; hsa-miR-29b-3p; hsa-miR-454-3p; hsa-miR-93-3p; hsa-miR-98-5p; hsa-miR-99b-5p
Pathways (miRWalk)	P04398 p53 pathway feedback loops 2	0.000312547	hsa-let-7a-5p; hsa-let-7b-5p; hsa-let-7c-5p; hsa-let-7f-5p; hsa-let-7g-5p; hsa-let-7i-5p; hsa-miR-106b-5p; hsa-miR-10a-5p; hsa-miR-10b-5p; hsa-miR-126-3p; hsa-miR-146b-5p; hsa-miR-150-5p; hsa-miR-151a-3p; hsa-miR-155-5p; hsa-miR-15a-5p; hsa-miR-185-5p; hsa-miR-192-5p; hsa-miR-20a-5p; hsa-miR-26b-5p; hsa-miR-29b-3p; hsa-miR-454-3p; hsa-miR-98-5p
Pathways (miRWalk)	WP366 TGF beta Signaling Pathway1	0.000313116	hsa-let-7a-5p; hsa-let-7b-5p; hsa-let-7c-5p; hsa-let-7d-5p; hsa-let-7f-5p; hsa-let-7g-5p; hsa-miR-106b-5p; hsa-miR-10a-5p; hsa-miR-10b-5p; hsa-miR-126-3p; hsa-miR-146b-5p; hsa-miR-150-5p; hsa-miR-151a-5p; hsa-miR-155-5p; hsa-miR-15a-5p; hsa-miR-185-5p; hsa-miR-192-5p; hsa-miR-20a-5p; hsa-miR-26b-5p; hsa-miR-29b-3p; hsa-miR-454-3p; hsa-miR-93-3p; hsa-miR-98-5p; hsa-miR-99b-5p
Pathways (miRWalk)	WP2018 RANKL RANK Signaling Pathway	0.000327974	hsa-let-7a-5p; hsa-let-7b-5p; hsa-let-7c-5p; hsa-let-7f-5p; hsa-miR-106b-5p; hsa-miR-10a-5p; hsa-miR-126-3p; hsa-miR-146b-5p; hsa-miR-151a-3p; hsa-miR-155-5p; hsa-miR-15a-5p; hsa-miR-185-5p; hsa-miR-192-5p; hsa-miR-20a-5p; hsa-miR-26b-5p; hsa-miR-29b-3p; hsa-miR-93-3p; hsa-miR-98-5p; hsa-miR-99b-5p
Pathways (miRWalk)	P00053 T cell activation	0.000336105	hsa-let-7a-5p; hsa-let-7b-5p; hsa-let-7c-5p; hsa-let-7g-5p; hsa-miR-106b-5p; hsa-miR-10a-5p; hsa-miR-10b-5p; hsa-miR-126-3p; hsa-miR-146b-5p; hsa-miR-151a-3p; hsa-miR-155-5p; hsa-miR-15a-5p; hsa-miR-185-5p; hsa-miR-192-5p; hsa-miR-20a-5p; hsa-miR-26b-5p; hsa-miR-29b-3p; hsa-miR-93-3p; hsa-miR-98-5p
Pathways (miRWalk)	hsa04620 Toll like receptor signaling pathway	0.000336105	hsa-let-7a-5p; hsa-let-7b-5p; hsa-let-7f-5p; hsa-let-7i-5p; hsa-miR-106b-5p; hsa-miR-10a-5p; hsa-miR-10b-5p; hsa-miR-126-3p; hsa-miR-146b-5p; hsa-miR-151a-3p; hsa-miR-155-5p; hsa-miR-15a-5p; hsa-miR-185-5p; hsa-miR-192-5p; hsa-miR-20a-5p; hsa-miR-26b-5p; hsa-miR-29b-3p; hsa-miR-93-3p; hsa-miR-98-5p
Pathways (miRWalk)	hsa04914 Progesterone mediated oocyte maturation	0.000336105	hsa-let-7a-5p; hsa-let-7b-5p; hsa-let-7c-5p; hsa-let-7d-5p; hsa-let-7f-5p; hsa-let-7g-5p; hsa-let-7i-5p; hsa-miR-106b-5p; hsa-miR-10a-5p; hsa-miR-10b-5p; hsa-miR-126-3p; hsa-miR-146b-5p; hsa-miR-155-5p; hsa-miR-15a-5p; hsa-miR-185-5p; hsa-miR-192-5p; hsa-miR-196b-5p; hsa-miR-20a-5p; hsa-miR-26b-5p; hsa-miR-93-3p; hsa-miR-98-5p
Pathways (miRWalk)	WP2059 Alzheimers Disease	0.000350279	hsa-let-7a-5p; hsa-let-7b-5p; hsa-let-7c-5p; hsa-let-7d-5p; hsa-let-7f-5p; hsa-miR-106b-5p; hsa-miR-10a-5p; hsa-miR-10b-5p; hsa-miR-150-5p; hsa-miR-155-5p; hsa-miR-15a-5p; hsa-miR-192-5p; hsa-miR-196b-5p; hsa-miR-20a-5p; hsa-miR-26b-5p; hsa-miR-29b-3p; hsa-miR-454-3p; hsa-miR-93-3p; hsa-miR-98-5p
Pathways (miRWalk)	WP75 Toll Like Receptor signaling	0.000350279	hsa-let-7a-5p; hsa-let-7b-5p; hsa-let-7f-5p; hsa-let-7i-5p; hsa-miR-106b-5p; hsa-miR-10a-5p; hsa-miR-10b-5p; hsa-miR-126-3p; hsa-miR-146b-5p; hsa-miR-151a-3p; hsa-miR-155-5p; hsa-miR-15a-5p; hsa-miR-185-5p; hsa-miR-192-5p; hsa-miR-20a-5p; hsa-miR-26b-5p; hsa-miR-29b-3p; hsa-miR-93-3p; hsa-miR-98-5p
Pathways (miRWalk)	hsa04660 T cell receptor signaling pathway	0.000398253	hsa-let-7a-5p; hsa-let-7b-5p; hsa-let-7c-5p; hsa-let-7g-5p; hsa-miR-106b-5p; hsa-miR-10a-5p; hsa-miR-10b-5p; hsa-miR-126-3p; hsa-miR-146b-5p; hsa-miR-151a-3p; hsa-miR-155-5p; hsa-miR-15a-5p; hsa-miR-185-5p; hsa-miR-192-5p; hsa-miR-196b-5p; hsa-miR-20a-5p; hsa-miR-26b-5p; hsa-miR-29b-3p; hsa-miR-93-3p; hsa-miR-98-5p
Pathways (miRWalk)	hsa04662 B cell receptor signaling pathway	0.000406934	hsa-let-7a-5p; hsa-let-7b-5p; hsa-let-7c-5p; hsa-let-7g-5p; hsa-miR-106b-5p; hsa-miR-10b-5p; hsa-miR-126-3p; hsa-miR-146b-5p; hsa-miR-151a-3p; hsa-miR-155-5p; hsa-miR-15a-5p; hsa-miR-185-5p; hsa-miR-192-5p; hsa-miR-20a-5p; hsa-miR-26b-5p; hsa-miR-29b-3p; hsa-miR-93-3p; hsa-miR-98-5p
Pathways (miRWalk)	WP2256 Integrated Pancreatic Cancer Pathway	0.000439505	hsa-let-7a-5p; hsa-let-7b-5p; hsa-let-7c-5p; hsa-let-7d-5p; hsa-let-7f-5p; hsa-let-7g-5p; hsa-let-7i-5p; hsa-miR-106b-5p; hsa-miR-10a-5p; hsa-miR-10b-5p; hsa-miR-126-3p; hsa-miR-146b-5p; hsa-miR-150-5p; hsa-miR-151a-3p; hsa-miR-155-5p; hsa-miR-15a-5p; hsa-miR-185-5p; hsa-miR-192-5p; hsa-miR-196b-5p; hsa-miR-20a-5p; hsa-miR-26b-5p; hsa-miR-29b-3p; hsa-miR-454-3p; hsa-miR-93-3p; hsa-miR-98-5p; hsa-…
Pathways (miRWalk)	P00056 VEGF signaling pathway	0.000452213	hsa-let-7a-5p; hsa-let-7b-5p; hsa-let-7c-5p; hsa-let-7g-5p; hsa-let-7i-5p; hsa-miR-106b-5p; hsa-miR-10a-5p; hsa-miR-10b-5p; hsa-miR-126-3p; hsa-miR-146b-5p; hsa-miR-150-5p; hsa-miR-155-5p; hsa-miR-15a-5p; hsa-miR-185-5p; hsa-miR-192-5p; hsa-miR-20a-5p; hsa-miR-26b-5p; hsa-miR-29b-3p; hsa-miR-98-5p
Pathways (miRWalk)	hsa04916 Melanogenesis	0.000452213	hsa-let-7a-5p; hsa-let-7b-5p; hsa-let-7c-5p; hsa-let-7d-5p; hsa-let-7g-5p; hsa-miR-10a-5p; hsa-miR-126-3p; hsa-miR-146b-5p; hsa-miR-150-5p; hsa-miR-155-5p; hsa-miR-15a-5p; hsa-miR-185-5p; hsa-miR-192-5p; hsa-miR-196b-5p; hsa-miR-20a-5p; hsa-miR-26b-5p; hsa-miR-93-3p; hsa-miR-98-5p
Pathways (miRWalk)	hsa04920 Adipocytokine signaling pathway	0.000452213	hsa-let-7a-5p; hsa-let-7b-5p; hsa-miR-106b-5p; hsa-miR-10a-5p; hsa-miR-10b-5p; hsa-miR-126-3p; hsa-miR-146b-5p; hsa-miR-151a-3p; hsa-miR-155-5p; hsa-miR-15a-5p; hsa-miR-185-5p; hsa-miR-192-5p; hsa-miR-20a-5p; hsa-miR-26b-5p; hsa-miR-29b-3p; hsa-miR-93-3p; hsa-miR-98-5p; hsa-miR-99b-5p
Pathways (miRWalk)	hsa05213 Endometrial cancer	0.000452213	hsa-let-7a-5p; hsa-let-7b-5p; hsa-let-7c-5p; hsa-let-7f-5p; hsa-let-7g-5p; hsa-miR-106b-5p; hsa-miR-10a-5p; hsa-miR-10b-5p; hsa-miR-126-3p; hsa-miR-146b-5p; hsa-miR-150-5p; hsa-miR-155-5p; hsa-miR-15a-5p; hsa-miR-185-5p; hsa-miR-192-5p; hsa-miR-20a-5p; hsa-miR-26b-5p; hsa-miR-29b-3p; hsa-miR-454-3p; hsa-miR-93-3p; hsa-miR-98-5p
Pathways (miRWalk)	hsa05222 Small cell lung cancer	0.000452213	hsa-let-7a-5p; hsa-let-7b-5p; hsa-let-7c-5p; hsa-let-7f-5p; hsa-let-7g-5p; hsa-miR-106b-5p; hsa-miR-10a-5p; hsa-miR-10b-5p; hsa-miR-126-3p; hsa-miR-146b-5p; hsa-miR-150-5p; hsa-miR-151a-3p; hsa-miR-155-5p; hsa-miR-15a-5p; hsa-miR-185-5p; hsa-miR-192-5p; hsa-miR-196b-5p; hsa-miR-20a-5p; hsa-miR-26b-5p; hsa-miR-29b-3p; hsa-miR-454-3p; hsa-miR-93-3p; hsa-miR-98-5p
Pathways (miRWalk)	hsa04722 Neurotrophin signaling pathway	0.00051088	hsa-let-7a-5p; hsa-let-7b-5p; hsa-let-7c-5p; hsa-let-7f-5p; hsa-let-7g-5p; hsa-miR-106b-5p; hsa-miR-10a-5p; hsa-miR-10b-5p; hsa-miR-126-3p; hsa-miR-146b-5p; hsa-miR-150-5p; hsa-miR-151a-3p; hsa-miR-151a-5p; hsa-miR-155-5p; hsa-miR-15a-5p; hsa-miR-185-5p; hsa-miR-192-5p; hsa-miR-196b-5p; hsa-miR-20a-5p; hsa-miR-26b-5p; hsa-miR-29b-3p; hsa-miR-454-3p; hsa-miR-93-3p; hsa-miR-98-5p
Pathways (miRWalk)	hsa04115 p53 signaling pathway	0.000517419	hsa-let-7a-5p; hsa-let-7b-5p; hsa-let-7c-5p; hsa-let-7d-5p; hsa-let-7f-5p; hsa-let-7g-5p; hsa-miR-106b-5p; hsa-miR-10b-5p; hsa-miR-126-3p; hsa-miR-146b-5p; hsa-miR-150-5p; hsa-miR-151a-3p; hsa-miR-155-5p; hsa-miR-15a-5p; hsa-miR-185-5p; hsa-miR-192-5p; hsa-miR-20a-5p; hsa-miR-26b-5p; hsa-miR-29b-3p; hsa-miR-454-3p; hsa-miR-93-3p; hsa-miR-98-5p; hsa-miR-99b-5p
Pathways (miRWalk)	WP236 Adipogenesis	0.000547309	hsa-let-7a-5p; hsa-let-7b-5p; hsa-let-7c-5p; hsa-let-7d-5p; hsa-let-7f-5p; hsa-let-7i-5p; hsa-miR-106b-5p; hsa-miR-10a-5p; hsa-miR-10b-5p; hsa-miR-126-3p; hsa-miR-146b-5p; hsa-miR-150-5p; hsa-miR-155-5p; hsa-miR-15a-5p; hsa-miR-185-5p; hsa-miR-192-5p; hsa-miR-20a-5p; hsa-miR-26b-5p; hsa-miR-29b-3p; hsa-miR-93-3p; hsa-miR-98-5p; hsa-miR-99b-5p
Pathways (miRWalk)	WP51 Regulation of Actin Cytoskeleton	0.0005918	hsa-let-7a-5p; hsa-let-7b-5p; hsa-let-7c-5p; hsa-let-7d-5p; hsa-let-7g-5p; hsa-let-7i-5p; hsa-miR-106b-5p; hsa-miR-10a-5p; hsa-miR-10b-5p; hsa-miR-126-3p; hsa-miR-146b-5p; hsa-miR-155-5p; hsa-miR-15a-5p; hsa-miR-185-5p; hsa-miR-192-5p; hsa-miR-20a-5p; hsa-miR-26b-5p; hsa-miR-29b-3p; hsa-miR-93-3p; hsa-miR-98-5p; hsa-miR-99b-5p
Pathways (miRWalk)	WP481 Insulin Signaling	0.000602092	hsa-let-7a-5p; hsa-let-7b-5p; hsa-let-7c-5p; hsa-let-7d-5p; hsa-let-7g-5p; hsa-let-7i-5p; hsa-miR-106b-5p; hsa-miR-10a-5p; hsa-miR-10b-5p; hsa-miR-126-3p; hsa-miR-151a-3p; hsa-miR-155-5p; hsa-miR-15a-5p; hsa-miR-15b-3p; hsa-miR-185-5p; hsa-miR-192-5p; hsa-miR-20a-5p; hsa-miR-26b-5p; hsa-miR-29b-3p; hsa-miR-93-3p; hsa-miR-98-5p; hsa-miR-99b-5p
Pathways (miRWalk)	hsa05130 Pathogenic Escherichia coli infection	0.000602092	hsa-let-7a-5p; hsa-let-7b-5p; hsa-let-7c-5p; hsa-let-7f-5p; hsa-let-7i-5p; hsa-miR-106b-5p; hsa-miR-10a-5p; hsa-miR-10b-5p; hsa-miR-146b-5p; hsa-miR-155-5p; hsa-miR-185-5p; hsa-miR-192-5p; hsa-miR-196b-5p; hsa-miR-20a-5p; hsa-miR-26b-5p; hsa-miR-29b-3p; hsa-miR-93-3p; hsa-miR-99b-5p
Pathways (miRWalk)	P00031 Inflammation mediated by chemokine and cytokine signaling pathway	0.000654761	hsa-let-7a-5p; hsa-let-7b-5p; hsa-let-7c-5p; hsa-let-7g-5p; hsa-miR-106b-5p; hsa-miR-10a-5p; hsa-miR-10b-5p; hsa-miR-126-3p; hsa-miR-146b-5p; hsa-miR-150-5p; hsa-miR-151a-3p; hsa-miR-155-5p; hsa-miR-15a-5p; hsa-miR-185-5p; hsa-miR-192-5p; hsa-miR-196b-5p; hsa-miR-20a-5p; hsa-miR-26b-5p; hsa-miR-29b-3p; hsa-miR-93-3p; hsa-miR-98-5p; hsa-miR-99b-5p
Pathways (miRWalk)	P00006 Apoptosis signaling pathway	0.000688711	hsa-let-7a-5p; hsa-let-7b-5p; hsa-let-7c-5p; hsa-let-7g-5p; hsa-miR-106b-5p; hsa-miR-10a-5p; hsa-miR-10b-5p; hsa-miR-146b-5p; hsa-miR-150-5p; hsa-miR-151a-3p; hsa-miR-151a-5p; hsa-miR-155-5p; hsa-miR-15a-5p; hsa-miR-185-5p; hsa-miR-192-5p; hsa-miR-196b-5p; hsa-miR-20a-5p; hsa-miR-26b-5p; hsa-miR-29b-3p; hsa-miR-454-3p; hsa-miR-93-3p; hsa-miR-98-5p
Pathways (miRWalk)	hsa05215 Prostate cancer	0.000688711	hsa-let-7a-5p; hsa-let-7b-5p; hsa-let-7c-5p; hsa-let-7d-5p; hsa-let-7f-5p; hsa-let-7g-5p; hsa-miR-106b-5p; hsa-miR-10a-5p; hsa-miR-10b-5p; hsa-miR-126-3p; hsa-miR-146b-5p; hsa-miR-150-5p; hsa-miR-151a-3p; hsa-miR-155-5p; hsa-miR-15a-5p; hsa-miR-185-5p; hsa-miR-192-5p; hsa-miR-196b-5p; hsa-miR-20a-5p; hsa-miR-26b-5p; hsa-miR-29b-3p; hsa-miR-454-3p; hsa-miR-93-3p; hsa-miR-98-5p; hsa-miR-99b-5p
Pathways (miRWalk)	P00049 Parkinson disease	0.000703639	hsa-let-7a-5p; hsa-let-7b-5p; hsa-let-7c-5p; hsa-let-7f-5p; hsa-miR-106b-5p; hsa-miR-10a-5p; hsa-miR-10b-5p; hsa-miR-126-3p; hsa-miR-146b-5p; hsa-miR-151a-3p; hsa-miR-151a-5p; hsa-miR-155-5p; hsa-miR-15a-5p; hsa-miR-185-5p; hsa-miR-192-5p; hsa-miR-20a-5p; hsa-miR-26b-5p; hsa-miR-93-3p; hsa-miR-98-5p
Pathways (miRWalk)	hsa04150 mTOR signaling pathway	0.000730532	hsa-let-7a-5p; hsa-let-7b-5p; hsa-let-7d-5p; hsa-miR-106b-5p; hsa-miR-10a-5p; hsa-miR-10b-5p; hsa-miR-126-3p; hsa-miR-146b-5p; hsa-miR-150-5p; hsa-miR-155-5p; hsa-miR-15a-5p; hsa-miR-185-5p; hsa-miR-192-5p; hsa-miR-20a-5p; hsa-miR-26b-5p; hsa-miR-29b-3p; hsa-miR-98-5p; hsa-miR-99b-5p
Pathways (miRWalk)	WP2037 Prolactin Signaling Pathway	0.000758224	hsa-let-7a-5p; hsa-let-7b-5p; hsa-let-7c-5p; hsa-let-7d-5p; hsa-let-7f-5p; hsa-let-7g-5p; hsa-let-7i-5p; hsa-miR-106b-5p; hsa-miR-10a-5p; hsa-miR-126-3p; hsa-miR-146b-5p; hsa-miR-155-5p; hsa-miR-15a-5p; hsa-miR-185-5p; hsa-miR-192-5p; hsa-miR-20a-5p; hsa-miR-26b-5p; hsa-miR-29b-3p; hsa-miR-93-3p; hsa-miR-98-5p; hsa-miR-99b-5p
Pathways (miRWalk)	hsa05210 Colorectal cancer	0.000758224	hsa-let-7a-5p; hsa-let-7b-5p; hsa-let-7c-5p; hsa-let-7d-5p; hsa-let-7f-5p; hsa-let-7g-5p; hsa-miR-106b-5p; hsa-miR-10a-5p; hsa-miR-10b-5p; hsa-miR-126-3p; hsa-miR-146b-5p; hsa-miR-150-5p; hsa-miR-155-5p; hsa-miR-15a-5p; hsa-miR-185-5p; hsa-miR-192-5p; hsa-miR-196b-5p; hsa-miR-20a-5p; hsa-miR-26b-5p; hsa-miR-29b-3p; hsa-miR-454-3p; hsa-miR-93-3p; hsa-miR-98-5p
Pathways (miRWalk)	hsa05223 Non small cell lung cancer	0.000758224	hsa-let-7a-5p; hsa-let-7b-5p; hsa-let-7c-5p; hsa-let-7f-5p; hsa-let-7g-5p; hsa-miR-106b-5p; hsa-miR-10a-5p; hsa-miR-10b-5p; hsa-miR-126-3p; hsa-miR-146b-5p; hsa-miR-150-5p; hsa-miR-155-5p; hsa-miR-15a-5p; hsa-miR-185-5p; hsa-miR-192-5p; hsa-miR-20a-5p; hsa-miR-26b-5p; hsa-miR-29b-3p; hsa-miR-454-3p; hsa-miR-93-3p; hsa-miR-98-5p
Pathways (miRWalk)	WP1403 AMPK signaling	0.000781802	hsa-let-7a-5p; hsa-let-7b-5p; hsa-let-7f-5p; hsa-miR-106b-5p; hsa-miR-10a-5p; hsa-miR-10b-5p; hsa-miR-126-3p; hsa-miR-146b-5p; hsa-miR-150-5p; hsa-miR-155-5p; hsa-miR-15a-5p; hsa-miR-185-5p; hsa-miR-192-5p; hsa-miR-20a-5p; hsa-miR-26b-5p; hsa-miR-29b-3p; hsa-miR-454-3p; hsa-miR-93-3p; hsa-miR-98-5p; hsa-miR-99b-5p
Pathways (miRWalk)	hsa05212 Pancreatic cancer	0.000781802	hsa-let-7a-5p; hsa-let-7b-5p; hsa-let-7c-5p; hsa-let-7d-5p; hsa-let-7f-5p; hsa-let-7g-5p; hsa-miR-106b-5p; hsa-miR-10a-5p; hsa-miR-10b-5p; hsa-miR-126-3p; hsa-miR-146b-5p; hsa-miR-150-5p; hsa-miR-151a-3p; hsa-miR-155-5p; hsa-miR-15a-5p; hsa-miR-185-5p; hsa-miR-192-5p; hsa-miR-20a-5p; hsa-miR-26b-5p; hsa-miR-29b-3p; hsa-miR-454-3p; hsa-miR-93-3p; hsa-miR-98-5p
Pathways (miRWalk)	P00057 Wnt signaling pathway	0.000822386	hsa-let-7a-5p; hsa-let-7b-5p; hsa-let-7c-5p; hsa-let-7d-5p; hsa-let-7f-5p; hsa-let-7g-5p; hsa-let-7i-5p; hsa-miR-106b-5p; hsa-miR-10a-5p; hsa-miR-10b-5p; hsa-miR-126-3p; hsa-miR-126-5p; hsa-miR-150-5p; hsa-miR-155-5p; hsa-miR-15a-5p; hsa-miR-185-5p; hsa-miR-192-5p; hsa-miR-196b-5p; hsa-miR-20a-5p; hsa-miR-26b-5p; hsa-miR-29b-3p; hsa-miR-454-3p; hsa-miR-98-5p
Pathways (miRWalk)	hsa04114 Oocyte meiosis	0.000822386	hsa-let-7a-5p; hsa-let-7b-5p; hsa-let-7c-5p; hsa-let-7d-5p; hsa-let-7f-5p; hsa-miR-106b-5p; hsa-miR-10a-5p; hsa-miR-10b-5p; hsa-miR-126-3p; hsa-miR-151a-3p; hsa-miR-151a-5p; hsa-miR-155-5p; hsa-miR-15a-5p; hsa-miR-185-5p; hsa-miR-192-5p; hsa-miR-196b-5p; hsa-miR-20a-5p; hsa-miR-26b-5p; hsa-miR-93-3p; hsa-miR-98-5p
Pathways (miRWalk)	WP2034 Leptin signaling pathway	0.000836238	hsa-let-7a-5p; hsa-let-7b-5p; hsa-let-7c-5p; hsa-let-7d-5p; hsa-let-7f-5p; hsa-let-7g-5p; hsa-miR-106b-5p; hsa-miR-10a-5p; hsa-miR-126-3p; hsa-miR-146b-5p; hsa-miR-151a-3p; hsa-miR-155-5p; hsa-miR-15a-5p; hsa-miR-185-5p; hsa-miR-192-5p; hsa-miR-20a-5p; hsa-miR-26b-5p; hsa-miR-29b-3p; hsa-miR-93-3p; hsa-miR-98-5p; hsa-miR-99b-5p
Pathways (miRWalk)	P04393 Ras Pathway	0.000928186	hsa-let-7a-5p; hsa-let-7b-5p; hsa-let-7c-5p; hsa-let-7g-5p; hsa-miR-106b-5p; hsa-miR-10a-5p; hsa-miR-10b-5p; hsa-miR-126-3p; hsa-miR-146b-5p; hsa-miR-155-5p; hsa-miR-15a-5p; hsa-miR-185-5p; hsa-miR-192-5p; hsa-miR-20a-5p; hsa-miR-26b-5p; hsa-miR-29b-3p; hsa-miR-93-3p; hsa-miR-98-5p
Pathways (miRWalk)	WP304 Kit receptor signaling pathway	0.000934048	hsa-let-7a-5p; hsa-let-7b-5p; hsa-let-7c-5p; hsa-let-7d-5p; hsa-let-7i-5p; hsa-miR-10a-5p; hsa-miR-126-3p; hsa-miR-146b-5p; hsa-miR-150-5p; hsa-miR-155-5p; hsa-miR-15a-5p; hsa-miR-185-5p; hsa-miR-192-5p; hsa-miR-196b-5p; hsa-miR-20a-5p; hsa-miR-26b-5p; hsa-miR-29b-3p; hsa-miR-93-3p; hsa-miR-98-5p
Pathways (miRWalk)	hsa03040 Spliceosome	0.000934048	hsa-let-7a-5p; hsa-let-7b-5p; hsa-let-7c-5p; hsa-let-7f-5p; hsa-miR-106b-5p; hsa-miR-10a-5p; hsa-miR-10b-5p; hsa-miR-126-3p; hsa-miR-146b-5p; hsa-miR-151a-5p; hsa-miR-155-5p; hsa-miR-15a-5p; hsa-miR-192-5p; hsa-miR-196b-5p; hsa-miR-20a-5p; hsa-miR-26b-5p; hsa-miR-93-3p; hsa-miR-98-5p; hsa-miR-99b-5p
Pathways (miRWalk)	P00052 TGF beta signaling pathway	0.000959402	hsa-let-7a-5p; hsa-let-7b-5p; hsa-let-7c-5p; hsa-let-7d-5p; hsa-let-7g-5p; hsa-miR-106b-5p; hsa-miR-10a-5p; hsa-miR-10b-5p; hsa-miR-126-3p; hsa-miR-150-5p; hsa-miR-155-5p; hsa-miR-15a-5p; hsa-miR-192-5p; hsa-miR-20a-5p; hsa-miR-26b-5p; hsa-miR-29b-3p; hsa-miR-454-3p; hsa-miR-93-3p; hsa-miR-98-5p
Pathways (miRWalk)	hsa05214 Glioma	0.00103761	hsa-let-7a-5p; hsa-let-7b-5p; hsa-let-7c-5p; hsa-let-7d-5p; hsa-let-7f-5p; hsa-let-7g-5p; hsa-miR-106b-5p; hsa-miR-10a-5p; hsa-miR-10b-5p; hsa-miR-126-3p; hsa-miR-146b-5p; hsa-miR-150-5p; hsa-miR-155-5p; hsa-miR-15a-5p; hsa-miR-185-5p; hsa-miR-192-5p; hsa-miR-20a-5p; hsa-miR-26b-5p; hsa-miR-29b-3p; hsa-miR-454-3p; hsa-miR-93-3p; hsa-miR-98-5p; hsa-miR-99b-5p
Pathways (miRWalk)	WP138 Androgen receptor signaling pathway	0.00104274	hsa-let-7a-5p; hsa-let-7b-5p; hsa-let-7c-5p; hsa-let-7d-5p; hsa-let-7f-5p; hsa-miR-106b-5p; hsa-miR-10a-5p; hsa-miR-10b-5p; hsa-miR-126-3p; hsa-miR-146b-5p; hsa-miR-150-5p; hsa-miR-151a-3p; hsa-miR-155-5p; hsa-miR-15a-5p; hsa-miR-185-5p; hsa-miR-192-5p; hsa-miR-196b-5p; hsa-miR-20a-5p; hsa-miR-26b-5p; hsa-miR-29b-3p; hsa-miR-454-3p; hsa-miR-93-3p; hsa-miR-98-5p; hsa-miR-99b-5p
Pathways (miRWalk)	hsa04120 Ubiquitin mediated proteolysis	0.00104753	hsa-let-7a-5p; hsa-let-7b-5p; hsa-let-7c-5p; hsa-let-7g-5p; hsa-let-7i-5p; hsa-miR-106b-5p; hsa-miR-10a-5p; hsa-miR-10b-5p; hsa-miR-146b-5p; hsa-miR-151a-3p; hsa-miR-151a-5p; hsa-miR-155-5p; hsa-miR-15a-5p; hsa-miR-192-5p; hsa-miR-196b-5p; hsa-miR-20a-5p; hsa-miR-26b-5p; hsa-miR-93-3p; hsa-miR-98-5p
Pathways (miRWalk)	hsa04360 Axon guidance	0.00104753	hsa-let-7a-5p; hsa-let-7b-5p; hsa-let-7c-5p; hsa-let-7g-5p; hsa-miR-106b-5p; hsa-miR-10a-5p; hsa-miR-10b-5p; hsa-miR-126-3p; hsa-miR-126-5p; hsa-miR-146b-5p; hsa-miR-150-5p; hsa-miR-155-5p; hsa-miR-185-5p; hsa-miR-192-5p; hsa-miR-20a-5p; hsa-miR-26b-5p; hsa-miR-29b-3p; hsa-miR-93-3p; hsa-miR-98-5p
Pathways (miRWalk)	hsa04666 Fc gamma R mediated phagocytosis	0.00104753	hsa-let-7a-5p; hsa-let-7b-5p; hsa-let-7i-5p; hsa-miR-106b-5p; hsa-miR-10a-5p; hsa-miR-10b-5p; hsa-miR-126-3p; hsa-miR-146b-5p; hsa-miR-155-5p; hsa-miR-15a-5p; hsa-miR-185-5p; hsa-miR-192-5p; hsa-miR-20a-5p; hsa-miR-26b-5p; hsa-miR-29b-3p; hsa-miR-93-3p; hsa-miR-98-5p; hsa-miR-99b-5p
Pathways (miRWalk)	WP1544 MicroRNAs in cardiomyocyte hypertrophy	0.00111137	hsa-let-7a-5p; hsa-let-7b-5p; hsa-let-7d-5p; hsa-miR-10a-5p; hsa-miR-10b-5p; hsa-miR-126-3p; hsa-miR-146b-5p; hsa-miR-151a-3p; hsa-miR-155-5p; hsa-miR-15a-5p; hsa-miR-185-5p; hsa-miR-192-5p; hsa-miR-20a-5p; hsa-miR-26b-5p; hsa-miR-29b-3p; hsa-miR-93-3p; hsa-miR-98-5p; hsa-miR-99b-5p
Pathways (miRWalk)	hsa04520 Adherens junction	0.0011273	hsa-let-7a-5p; hsa-let-7b-5p; hsa-let-7c-5p; hsa-let-7d-5p; hsa-miR-106b-5p; hsa-miR-10a-5p; hsa-miR-10b-5p; hsa-miR-146b-5p; hsa-miR-150-5p; hsa-miR-151a-3p; hsa-miR-155-5p; hsa-miR-15a-5p; hsa-miR-15b-3p; hsa-miR-185-5p; hsa-miR-192-5p; hsa-miR-20a-5p; hsa-miR-26b-5p; hsa-miR-29b-3p; hsa-miR-454-3p; hsa-miR-93-3p; hsa-miR-98-5p; hsa-miR-99b-5p
Pathways (miRWalk)	hsa05010 Alzheimers disease	0.00119012	hsa-let-7a-5p; hsa-let-7b-5p; hsa-let-7c-5p; hsa-let-7d-5p; hsa-let-7f-5p; hsa-miR-106b-5p; hsa-miR-10a-5p; hsa-miR-10b-5p; hsa-miR-151a-5p; hsa-miR-155-5p; hsa-miR-15a-5p; hsa-miR-185-5p; hsa-miR-192-5p; hsa-miR-196b-5p; hsa-miR-20a-5p; hsa-miR-26b-5p; hsa-miR-29b-3p; hsa-miR-93-3p; hsa-miR-98-5p
Pathways (miRWalk)	hsa04370 VEGF signaling pathway	0.00137431	hsa-let-7a-5p; hsa-let-7b-5p; hsa-let-7c-5p; hsa-let-7g-5p; hsa-miR-106b-5p; hsa-miR-10a-5p; hsa-miR-10b-5p; hsa-miR-126-3p; hsa-miR-146b-5p; hsa-miR-150-5p; hsa-miR-155-5p; hsa-miR-15a-5p; hsa-miR-185-5p; hsa-miR-20a-5p; hsa-miR-26b-5p; hsa-miR-29b-3p; hsa-miR-93-3p; hsa-miR-98-5p
Pathways (miRWalk)	P00029 Huntington disease	0.00140606	hsa-let-7a-5p; hsa-let-7b-5p; hsa-let-7c-5p; hsa-let-7f-5p; hsa-miR-106b-5p; hsa-miR-10a-5p; hsa-miR-10b-5p; hsa-miR-146b-5p; hsa-miR-150-5p; hsa-miR-155-5p; hsa-miR-15a-5p; hsa-miR-185-5p; hsa-miR-192-5p; hsa-miR-196b-5p; hsa-miR-20a-5p; hsa-miR-26b-5p; hsa-miR-29b-3p; hsa-miR-454-3p; hsa-miR-93-3p; hsa-miR-99b-5p
Pathways (miRWalk)	hsa05016 Huntingtons disease	0.00140606	hsa-let-7a-5p; hsa-let-7b-5p; hsa-let-7d-5p; hsa-let-7f-5p; hsa-miR-106b-5p; hsa-miR-10a-5p; hsa-miR-10b-5p; hsa-miR-150-5p; hsa-miR-151a-5p; hsa-miR-155-5p; hsa-miR-15a-5p; hsa-miR-185-5p; hsa-miR-192-5p; hsa-miR-20a-5p; hsa-miR-26b-5p; hsa-miR-29b-3p; hsa-miR-454-3p; hsa-miR-93-3p; hsa-miR-98-5p; hsa-miR-99b-5p
Pathways (miRWalk)	WP474 Endochondral Ossification	0.00153769	hsa-let-7a-5p; hsa-let-7b-5p; hsa-let-7c-5p; hsa-let-7d-5p; hsa-miR-106b-5p; hsa-miR-10a-5p; hsa-miR-126-3p; hsa-miR-150-5p; hsa-miR-155-5p; hsa-miR-15a-5p; hsa-miR-185-5p; hsa-miR-192-5p; hsa-miR-196b-5p; hsa-miR-20a-5p; hsa-miR-26b-5p; hsa-miR-29b-3p; hsa-miR-93-3p; hsa-miR-98-5p
Pathways (miRWalk)	WP615 Senescence and Autophagy	0.00153769	hsa-let-7a-5p; hsa-let-7b-5p; hsa-let-7d-5p; hsa-let-7f-5p; hsa-let-7g-5p; hsa-miR-106b-5p; hsa-miR-10a-5p; hsa-miR-10b-5p; hsa-miR-126-3p; hsa-miR-146b-5p; hsa-miR-150-5p; hsa-miR-155-5p; hsa-miR-15a-5p; hsa-miR-185-5p; hsa-miR-192-5p; hsa-miR-196b-5p; hsa-miR-20a-5p; hsa-miR-26b-5p; hsa-miR-29b-3p; hsa-miR-454-3p; hsa-miR-93-3p; hsa-miR-98-5p; hsa-miR-99b-5p
Pathways (miRWalk)	hsa04670 Leukocyte transendothelial migration	0.00153769	hsa-let-7a-5p; hsa-let-7b-5p; hsa-let-7c-5p; hsa-miR-106b-5p; hsa-miR-10a-5p; hsa-miR-10b-5p; hsa-miR-126-3p; hsa-miR-126-5p; hsa-miR-146b-5p; hsa-miR-150-5p; hsa-miR-155-5p; hsa-miR-185-5p; hsa-miR-192-5p; hsa-miR-26b-5p; hsa-miR-29b-3p; hsa-miR-93-3p; hsa-miR-98-5p; hsa-miR-99b-5p
Pathways (miRWalk)	hsa05219 Bladder cancer	0.00153769	hsa-let-7a-5p; hsa-let-7b-5p; hsa-let-7c-5p; hsa-let-7d-5p; hsa-let-7f-5p; hsa-let-7g-5p; hsa-miR-106b-5p; hsa-miR-10a-5p; hsa-miR-10b-5p; hsa-miR-126-3p; hsa-miR-146b-5p; hsa-miR-150-5p; hsa-miR-155-5p; hsa-miR-15a-5p; hsa-miR-192-5p; hsa-miR-20a-5p; hsa-miR-26b-5p; hsa-miR-29b-3p; hsa-miR-454-3p; hsa-miR-93-3p; hsa-miR-98-5p
Pathways (miRWalk)	P00021 FGF signaling pathway	0.00161845	hsa-let-7a-5p; hsa-let-7b-5p; hsa-let-7c-5p; hsa-let-7f-5p; hsa-let-7g-5p; hsa-let-7i-5p; hsa-miR-106b-5p; hsa-miR-10a-5p; hsa-miR-10b-5p; hsa-miR-126-3p; hsa-miR-146b-5p; hsa-miR-155-5p; hsa-miR-15a-5p; hsa-miR-185-5p; hsa-miR-192-5p; hsa-miR-20a-5p; hsa-miR-26b-5p; hsa-miR-93-3p; hsa-miR-98-5p
Pathways (miRWalk)	P00047 PDGF signaling pathway	0.00161845	hsa-let-7a-5p; hsa-let-7b-5p; hsa-let-7c-5p; hsa-let-7d-5p; hsa-let-7f-5p; hsa-let-7g-5p; hsa-miR-106b-5p; hsa-miR-10a-5p; hsa-miR-10b-5p; hsa-miR-126-3p; hsa-miR-155-5p; hsa-miR-15a-5p; hsa-miR-185-5p; hsa-miR-192-5p; hsa-miR-20a-5p; hsa-miR-26b-5p; hsa-miR-29b-3p; hsa-miR-93-3p; hsa-miR-98-5p
Pathways (miRWalk)	hsa05220 Chronic myeloid leukemia	0.00162257	hsa-let-7a-5p; hsa-let-7b-5p; hsa-let-7c-5p; hsa-let-7d-5p; hsa-let-7f-5p; hsa-let-7g-5p; hsa-miR-106b-5p; hsa-miR-10a-5p; hsa-miR-10b-5p; hsa-miR-126-3p; hsa-miR-146b-5p; hsa-miR-150-5p; hsa-miR-151a-3p; hsa-miR-155-5p; hsa-miR-15a-5p; hsa-miR-185-5p; hsa-miR-192-5p; hsa-miR-20a-5p; hsa-miR-26b-5p; hsa-miR-29b-3p; hsa-miR-454-3p; hsa-miR-93-3p; hsa-miR-98-5p
Pathways (miRWalk)	hsa05218 Melanoma	0.00166118	hsa-let-7a-5p; hsa-let-7b-5p; hsa-let-7c-5p; hsa-let-7d-5p; hsa-let-7f-5p; hsa-let-7g-5p; hsa-miR-106b-5p; hsa-miR-10a-5p; hsa-miR-10b-5p; hsa-miR-126-3p; hsa-miR-146b-5p; hsa-miR-150-5p; hsa-miR-155-5p; hsa-miR-15a-5p; hsa-miR-185-5p; hsa-miR-192-5p; hsa-miR-20a-5p; hsa-miR-26b-5p; hsa-miR-29b-3p; hsa-miR-454-3p; hsa-miR-93-3p; hsa-miR-98-5p
Pathways (miRWalk)	WP1984 Integrated Breast Cancer Pathway	0.0017115	hsa-let-7a-5p; hsa-let-7b-5p; hsa-let-7f-5p; hsa-let-7g-5p; hsa-let-7i-5p; hsa-miR-106b-5p; hsa-miR-10a-5p; hsa-miR-126-3p; hsa-miR-150-5p; hsa-miR-155-5p; hsa-miR-15a-5p; hsa-miR-185-5p; hsa-miR-192-5p; hsa-miR-20a-5p; hsa-miR-26b-5p; hsa-miR-29b-3p; hsa-miR-93-3p; hsa-miR-98-5p; hsa-miR-99b-5p
Pathways (miRWalk)	WP231 TNF alpha Signaling Pathway	0.00187719	hsa-let-7a-5p; hsa-let-7b-5p; hsa-let-7c-5p; hsa-let-7f-5p; hsa-let-7g-5p; hsa-miR-106b-5p; hsa-miR-10a-5p; hsa-miR-10b-5p; hsa-miR-146b-5p; hsa-miR-151a-3p; hsa-miR-151a-5p; hsa-miR-155-5p; hsa-miR-15a-5p; hsa-miR-185-5p; hsa-miR-192-5p; hsa-miR-20a-5p; hsa-miR-26b-5p; hsa-miR-98-5p
Pathways (miRWalk)	hsa04810 Regulation of actin cytoskeleton	0.00189299	hsa-let-7a-5p; hsa-let-7b-5p; hsa-let-7c-5p; hsa-let-7d-5p; hsa-let-7g-5p; hsa-let-7i-5p; hsa-miR-106b-5p; hsa-miR-10a-5p; hsa-miR-10b-5p; hsa-miR-126-3p; hsa-miR-146b-5p; hsa-miR-155-5p; hsa-miR-185-5p; hsa-miR-192-5p; hsa-miR-20a-5p; hsa-miR-26b-5p; hsa-miR-29b-3p; hsa-miR-93-3p; hsa-miR-98-5p; hsa-miR-99b-5p
Pathways (miRWalk)	P00018 EGF receptor signaling pathway	0.00209973	hsa-let-7a-5p; hsa-let-7b-5p; hsa-let-7c-5p; hsa-let-7f-5p; hsa-let-7g-5p; hsa-let-7i-5p; hsa-miR-106b-5p; hsa-miR-10a-5p; hsa-miR-10b-5p; hsa-miR-126-3p; hsa-miR-146b-5p; hsa-miR-155-5p; hsa-miR-15a-5p; hsa-miR-185-5p; hsa-miR-192-5p; hsa-miR-20a-5p; hsa-miR-26b-5p; hsa-miR-93-3p; hsa-miR-98-5p
Pathways (miRWalk)	hsa05211 Renal cell carcinoma	0.00212267	hsa-let-7a-5p; hsa-let-7b-5p; hsa-let-7c-5p; hsa-let-7g-5p; hsa-let-7i-5p; hsa-miR-106b-5p; hsa-miR-10a-5p; hsa-miR-10b-5p; hsa-miR-126-3p; hsa-miR-146b-5p; hsa-miR-150-5p; hsa-miR-155-5p; hsa-miR-15a-5p; hsa-miR-185-5p; hsa-miR-192-5p; hsa-miR-20a-5p; hsa-miR-26b-5p; hsa-miR-29b-3p; hsa-miR-93-3p; hsa-miR-98-5p
Pathways (miRWalk)	WP289 Myometrial Relaxation and Contraction Pathways	0.00227203	hsa-let-7a-5p; hsa-let-7b-5p; hsa-let-7c-5p; hsa-let-7d-5p; hsa-let-7f-5p; hsa-miR-10a-5p; hsa-miR-10b-5p; hsa-miR-126-3p; hsa-miR-146b-5p; hsa-miR-155-5p; hsa-miR-15a-5p; hsa-miR-192-5p; hsa-miR-196b-5p; hsa-miR-26b-5p; hsa-miR-29b-3p; hsa-miR-93-3p; hsa-miR-98-5p; hsa-miR-99b-5p
Pathways (miRWalk)	WP69 TCR Signaling Pathway	0.00227203	hsa-let-7a-5p; hsa-let-7b-5p; hsa-let-7c-5p; hsa-miR-106b-5p; hsa-miR-10a-5p; hsa-miR-126-3p; hsa-miR-146b-5p; hsa-miR-151a-3p; hsa-miR-155-5p; hsa-miR-15a-5p; hsa-miR-185-5p; hsa-miR-192-5p; hsa-miR-196b-5p; hsa-miR-20a-5p; hsa-miR-26b-5p; hsa-miR-29b-3p; hsa-miR-93-3p; hsa-miR-98-5p
Pathways (miRWalk)	hsa04510 Focal adhesion	0.00237994	hsa-let-7a-5p; hsa-let-7b-5p; hsa-let-7c-5p; hsa-let-7d-5p; hsa-let-7f-5p; hsa-let-7g-5p; hsa-miR-106b-5p; hsa-miR-10a-5p; hsa-miR-10b-5p; hsa-miR-126-3p; hsa-miR-146b-5p; hsa-miR-150-5p; hsa-miR-155-5p; hsa-miR-15a-5p; hsa-miR-185-5p; hsa-miR-192-5p; hsa-miR-196b-5p; hsa-miR-20a-5p; hsa-miR-26b-5p; hsa-miR-29b-3p; hsa-miR-454-3p; hsa-miR-93-3p; hsa-miR-98-5p; hsa-miR-99b-5p
Pathways (miRWalk)	WP23 B Cell Receptor Signaling Pathway	0.00248789	hsa-let-7a-5p; hsa-let-7b-5p; hsa-let-7c-5p; hsa-let-7f-5p; hsa-let-7g-5p; hsa-miR-106b-5p; hsa-miR-10a-5p; hsa-miR-126-3p; hsa-miR-146b-5p; hsa-miR-151a-3p; hsa-miR-155-5p; hsa-miR-15a-5p; hsa-miR-185-5p; hsa-miR-192-5p; hsa-miR-20a-5p; hsa-miR-26b-5p; hsa-miR-29b-3p; hsa-miR-93-3p; hsa-miR-98-5p
Pathways (miRWalk)	WP673 ErbB signaling pathway	0.00267669	hsa-let-7a-5p; hsa-let-7b-5p; hsa-let-7c-5p; hsa-let-7f-5p; hsa-let-7g-5p; hsa-miR-106b-5p; hsa-miR-10a-5p; hsa-miR-10b-5p; hsa-miR-126-3p; hsa-miR-146b-5p; hsa-miR-155-5p; hsa-miR-15a-5p; hsa-miR-192-5p; hsa-miR-20a-5p; hsa-miR-26b-5p; hsa-miR-93-3p; hsa-miR-98-5p; hsa-miR-99b-5p
Pathways (miRWalk)	hsa04144 Endocytosis	0.00273089	hsa-let-7a-5p; hsa-let-7b-5p; hsa-let-7c-5p; hsa-let-7d-5p; hsa-let-7f-5p; hsa-miR-106b-5p; hsa-miR-10a-5p; hsa-miR-10b-5p; hsa-miR-146b-5p; hsa-miR-150-5p; hsa-miR-151a-5p; hsa-miR-155-5p; hsa-miR-15a-5p; hsa-miR-185-5p; hsa-miR-192-5p; hsa-miR-20a-5p; hsa-miR-26b-5p; hsa-miR-29b-3p; hsa-miR-93-3p; hsa-miR-98-5p; hsa-miR-99b-5p
Pathways (miRWalk)	WP411 mRNA processing	0.00287939	hsa-let-7a-5p; hsa-let-7b-5p; hsa-let-7c-5p; hsa-let-7d-5p; hsa-let-7f-5p; hsa-miR-106b-5p; hsa-miR-10a-5p; hsa-miR-10b-5p; hsa-miR-126-3p; hsa-miR-155-5p; hsa-miR-185-5p; hsa-miR-192-5p; hsa-miR-20a-5p; hsa-miR-26b-5p; hsa-miR-29b-3p; hsa-miR-454-3p; hsa-miR-93-3p; hsa-miR-98-5p
Pathways (miRWalk)	WP710 DNA damage response only ATM dependent	0.00416033	hsa-let-7a-5p; hsa-let-7b-5p; hsa-let-7c-5p; hsa-let-7f-5p; hsa-let-7g-5p; hsa-miR-106b-5p; hsa-miR-10a-5p; hsa-miR-10b-5p; hsa-miR-126-3p; hsa-miR-146b-5p; hsa-miR-150-5p; hsa-miR-155-5p; hsa-miR-15a-5p; hsa-miR-185-5p; hsa-miR-192-5p; hsa-miR-196b-5p; hsa-miR-20a-5p; hsa-miR-26b-5p; hsa-miR-29b-3p; hsa-miR-454-3p; hsa-miR-93-3p; hsa-miR-98-5p
Pathways (miRWalk)	WP477 Cytoplasmic Ribosomal Proteins	0.00456585	hsa-let-7a-5p; hsa-let-7b-5p; hsa-let-7c-5p; hsa-let-7d-5p; hsa-let-7g-5p; hsa-miR-106b-5p; hsa-miR-10a-5p; hsa-miR-10b-5p; hsa-miR-155-5p; hsa-miR-185-5p; hsa-miR-192-5p; hsa-miR-20a-5p; hsa-miR-26b-5p; hsa-miR-29b-3p; hsa-miR-454-3p; hsa-miR-93-3p; hsa-miR-98-5p; hsa-miR-99b-5p
Pathways (miRWalk)	hsa04530 Tight junction	0.00528409	hsa-let-7a-5p; hsa-let-7b-5p; hsa-let-7c-5p; hsa-let-7g-5p; hsa-miR-106b-5p; hsa-miR-10a-5p; hsa-miR-10b-5p; hsa-miR-126-3p; hsa-miR-146b-5p; hsa-miR-155-5p; hsa-miR-15a-5p; hsa-miR-185-5p; hsa-miR-192-5p; hsa-miR-20a-5p; hsa-miR-26b-5p; hsa-miR-29b-3p; hsa-miR-93-3p; hsa-miR-98-5p; hsa-miR-99b-5p
Pathways (miRWalk)	hsa05200 Pathways in cancer	0.00563979	hsa-let-7a-5p; hsa-let-7b-5p; hsa-let-7c-5p; hsa-let-7d-5p; hsa-let-7f-5p; hsa-let-7g-5p; hsa-let-7i-5p; hsa-miR-106b-5p; hsa-miR-10a-5p; hsa-miR-10b-5p; hsa-miR-126-3p; hsa-miR-146b-5p; hsa-miR-150-5p; hsa-miR-151a-3p; hsa-miR-155-5p; hsa-miR-15a-5p; hsa-miR-185-5p; hsa-miR-192-5p; hsa-miR-196b-5p; hsa-miR-20a-5p; hsa-miR-26b-5p; hsa-miR-29b-3p; hsa-miR-454-3p; hsa-miR-93-3p; hsa-miR-98-5p; hsa-…
Pathways (miRWalk)	WP306 Focal Adhesion	0.00568139	hsa-let-7a-5p; hsa-let-7b-5p; hsa-let-7c-5p; hsa-let-7d-5p; hsa-let-7f-5p; hsa-let-7g-5p; hsa-miR-106b-5p; hsa-miR-10a-5p; hsa-miR-10b-5p; hsa-miR-126-3p; hsa-miR-146b-5p; hsa-miR-155-5p; hsa-miR-15a-5p; hsa-miR-185-5p; hsa-miR-192-5p; hsa-miR-196b-5p; hsa-miR-20a-5p; hsa-miR-26b-5p; hsa-miR-29b-3p; hsa-miR-93-3p; hsa-miR-98-5p; hsa-miR-99b-5p
Pathways (miRWalk)	P00005 Angiogenesis	0.00601761	hsa-let-7a-5p; hsa-let-7b-5p; hsa-let-7c-5p; hsa-let-7d-5p; hsa-let-7g-5p; hsa-let-7i-5p; hsa-miR-106b-5p; hsa-miR-10a-5p; hsa-miR-10b-5p; hsa-miR-126-3p; hsa-miR-146b-5p; hsa-miR-150-5p; hsa-miR-155-5p; hsa-miR-15a-5p; hsa-miR-185-5p; hsa-miR-192-5p; hsa-miR-20a-5p; hsa-miR-26b-5p; hsa-miR-29b-3p; hsa-miR-98-5p
Pathways (miRWalk)	hsa04012 ErbB signaling pathway	0.00686421	hsa-let-7a-5p; hsa-let-7b-5p; hsa-let-7c-5p; hsa-let-7f-5p; hsa-let-7g-5p; hsa-miR-106b-5p; hsa-miR-10a-5p; hsa-miR-10b-5p; hsa-miR-126-3p; hsa-miR-146b-5p; hsa-miR-155-5p; hsa-miR-15a-5p; hsa-miR-185-5p; hsa-miR-192-5p; hsa-miR-20a-5p; hsa-miR-26b-5p; hsa-miR-93-3p; hsa-miR-98-5p; hsa-miR-99b-5p
Pathways (miRWalk)	WP437 EGF EGFR Signaling Pathway	0.0156951	hsa-let-7a-5p; hsa-let-7b-5p; hsa-let-7c-5p; hsa-let-7f-5p; hsa-let-7g-5p; hsa-miR-106b-5p; hsa-miR-10a-5p; hsa-miR-10b-5p; hsa-miR-126-3p; hsa-miR-155-5p; hsa-miR-15a-5p; hsa-miR-185-5p; hsa-miR-192-5p; hsa-miR-20a-5p; hsa-miR-26b-5p; hsa-miR-29b-3p; hsa-miR-93-3p; hsa-miR-98-5p; hsa-miR-99b-5p
Immune cells	CD19 expressed	0.0164338	hsa-let-7a-5p; hsa-let-7b-5p; hsa-let-7c-5p; hsa-let-7d-5p; hsa-let-7f-5p; hsa-let-7g-5p; hsa-let-7i-5p; hsa-miR-106b-5p; hsa-miR-126-3p; hsa-miR-146b-5p; hsa-miR-150-5p; hsa-miR-151a-3p; hsa-miR-151a-5p; hsa-miR-155-5p; hsa-miR-15a-5p; hsa-miR-185-5p; hsa-miR-192-5p; hsa-miR-20a-5p; hsa-miR-26b-5p; hsa-miR-29b-3p; hsa-miR-4286; hsa-miR-454-3p; hsa-miR-98-5p
